# Supplementary material for: Quadruplexes with a grain of salt: influence of cation type and concentration on DNA G4 stability
Source: Eur Biophys J. 2025 Jun 25;54(8):589–99. doi: 10.1007/s00249-025-01772-w (PMC12678505; doi:10.1007/s00249-025-01772-w)
Supplement: Supplementary file 1 — Supplementary file1 (XLSX 100 KB) [file 249_2025_1772_MOESM1_ESM.xlsx]

## Sheet: All_Halophiles
Supplementary information S1: The list of analysed genomes and the results of the G4Hunter analyses
Archaea										Bacteria
NCBI_ID	ORGANISM_NAME	DOMAIN	PHYLUM	FAMILY	LENGTH	GC %	PQS_COUNTS_1.2	PQS FREQUENCY		NCBI_ID	ORGANISM_NAME	DOMAIN	PHYLUM (CLASS)	FAMILY	LENGTH	GC %	PQS_COUNTS_1.2	PQS FREQUENCY		STATISTICS_ALL_HALOPHILES					LENGTH	GC %	PQS_COUNTS_1.2	PQS FREQUENCY
NC_008212.1	Haloquadratum walsbyi DSM 16790	Archaea	Halobacteriota	Haloferacaceae	3132494	47.8639	1566	0.499921		NC_008789.1	Halorhodospira halophila SL1	Bacteria	Pseudomonadota (Gammaproteobacteria)	Halorhodospiraceae	2678452	67.9817	9175	3.42549		SUM					716814806	13172.1	1128434	326.542
NC_006396.1	Haloarcula marismortui ATCC 43049	Archaea	Halobacteriota	Haloarculaceae	3131724	62.3639	3119	0.995937		NC_011899.1	Halothermothrix orenii H 168	Bacteria	Bacillota	Halothermotrichaceae	2578146	37.8832	2928	1.1357		CNT					214	214	214	214
NC_006397.1	Haloarcula marismortui ATCC 43049	Archaea	Halobacteriota	Haloarculaceae	288050	57.229	217	0.753341		NC_013223.1	Desulfohalobium retbaense DSM 5692	Bacteria	Pseudomonadota	Desulfohalobiaceae	2864304	57.5401	6651	2.32203		AVG					3.3496e+06	61.5521	5273.06	1.5259
NC_012029.1	Halorubrum lacusprofundi ATCC 49239	Archaea	Halobacteriota	Haloferacaceae	2735295	66.7221	5323	1.94604		NC_007963.1	Chromohalobacter israelensis DSM 3043	Bacteria	Pseudomonadota (Gammaproteobacteria)	Halomonadaceae	3696649	63.9119	5841	1.58008		MIN					166163	14.1776	6	0.0361091
NC_012028.1	Halorubrum lacusprofundi ATCC 49239	Archaea	Halobacteriota	Haloferacaceae	525943	57.1416	484	0.920252		NC_014378.1	Acetohalobium arabaticum DSM 5501	Bacteria	Bacillota	Halobacteroidaceae	2469596	36.6313	749	0.303288		MAX					5279693	71.896	18885	5.01386
NC_013158.1	Halorhabdus utahensis DSM 12940	Archaea	Halobacteriota	Haloarculaceae	3116795	62.9	4201	1.34786		NC_017455.1	Halanaerobium praevalens DSM 2228	Bacteria	Bacillota	Halanaerobiaceae	2309262	30.2936	284	0.122983		VAR					8.03062e+11	82.7559	8.98896e+06	0.563672
NC_013202.1	Halomicrobium mukohataei DSM 12286	Archaea	Halobacteriota	Haloarculaceae	3110487	65.6291	3749	1.20528		NC_014654.1	Halanaerobium hydrogeniformans	Bacteria	Bacillota	Halanaerobiaceae	2613117	33.1614	551	0.210859		STDEV					898239	9.11836	3005.19	0.752541
NC_013743.1	Haloterrigena turkmenica DSM 5511	Archaea	Halobacteriota	Natrialbaceae	3889038	65.8334	4597	1.18204		NC_014532.2	Halomonas elongata DSM 2581	Bacteria	Pseudomonadota (Gammaproteobacteria)	Halomonadaceae	4061825	63.6084	6521	1.60544		MEDIAN					3457005	64.4933	4876	1.38721
NC_013922.1	Natrialba magadii ATCC 43099	Archaea	Halobacteriota	Natrialbaceae	3751858	61.4208	4129	1.10052		NC_017668.1	Halobacillus halophilus DSM 2266	Bacteria	Bacillota	Bacillaceae	4150632	41.8231	2313	0.557265
NC_013967.1	Haloferax volcanii DS2	Archaea	Halobacteriota	Haloferacaceae	2847757	66.6386	4406	1.54718		NC_018416.1	Candidatus Carsonella ruddii HC isolate Thao2000	Bacteria	Pseudomonadota (Gammaproteobacteria)	Halomonadaceae	166163	14.1776	6	0.0361091
NC_014002.1	Methanohalophilus mahii DSM 5219	Archaea	Methanobacteriota	Methanosarcinaceae	2012424	42.6182	1379	0.685243		NC_018507.1	Candidatus Portiera aleyrodidarum BT-B-HRs	Bacteria	Pseudomonadota (Gammaproteobacteria)	Halomonadaceae	358242	26.1736	42	0.117239
NC_007426.1	Natronomonas pharaonis DSM 2160	Archaea	Halobacteriota	Haloarculaceae	2595221	63.4402	2621	1.00993		NC_019978.1	Halobacteroides halobius DSM 5150	Bacteria	Bacillota	Halobacteroidaceae	2649255	32.4558	745	0.281211
NC_014729.1	Halogeometricum borinquense DSM 11551	Archaea	Halobacteriota	Haloferacaceae	2820544	61.0636	2228	0.789919		NZ_CP013106.1	Halomonas huangheensis strain BJGMM-B45	Bacteria	Pseudomonadota (Gammaproteobacteria)	Halomonadaceae	4757486	58.5292	5526	1.16154
NC_014297.1	Halalkalicoccus jeotgali B3	Archaea	Halobacteriota	Halococcaceae	2809118	64.9597	6528	2.32386		NZ_CP014226.1	Halomonas chromatireducens strain AGD 8-3	Bacteria	Pseudomonadota (Gammaproteobacteria)	Halomonadaceae	3973651	62.8029	8091	2.03616
NC_015666.1	Halopiger xanaduensis SH-6	Archaea	Halobacteriota	Natrialbaceae	3668009	65.9818	4110	1.1205		NZ_CP017114.1	Cobetia marina strain JCM 21022	Bacteria	Pseudomonadota (Gammaproteobacteria)	Halomonadaceae	4176400	62.4432	6890	1.64975
NC_015948.1	Haloarcula hispanica ATCC 33960	Archaea	Halobacteriota	Haloarculaceae	2995271	63.692	3322	1.10908		NZ_CP018139.1	Halomonas aestuarii strain Hb3	Bacteria	Pseudomonadota (Gammaproteobacteria)	Halomonadaceae	3543891	67.8833	11056	3.11973
NC_015943.1	Haloarcula hispanica ATCC 33960	Archaea	Halobacteriota	Haloarculaceae	488918	57.0055	434	0.887674		NZ_CP020772.1	Halobacillus mangrovi strain KTB 131	Bacteria	Bacillota	Bacillaceae	4142697	41.5577	2002	0.48326
NZ_CP019285.1	Halobiforma lacisalsi AJ5	Archaea	Halobacteriota	Natrialbaceae	4161587	65.7318	6842	1.64408		NZ_CP021323.1	Kushneria konosiri strain X49	Bacteria	Pseudomonadota (Gammaproteobacteria)	Halomonadaceae	3584631	59.1047	3942	1.09969
NC_019792.1	Natronobacterium gregoryi SP2	Archaea	Halobacteriota	Natrialbaceae	3788356	62.2355	3463	0.914117		NZ_CP021358.1	Kushneria marisflavi strain SW32	Bacteria	Pseudomonadota (Gammaproteobacteria)	Halomonadaceae	3667185	59.0473	4140	1.12893
NC_019962.1	Natrinema pellirubrum DSM 15624	Archaea	Halobacteriota	Natrialbaceae	3790479	64.9319	5360	1.41407		NZ_CP022752.1	Actinopolyspora erythraea strain YIM 90600	Bacteria	Actinomycetota	Pseudonocardiaceae	5243930	68.7804	17837	3.40146
NC_019964.1	Halovivax ruber XH-70	Archaea	Halobacteriota	Natrialbaceae	3223876	64.336	3918	1.21531		NZ_AP017372.2	Halorhodospira halochloris strain DSM 1059	Bacteria	Pseudomonadota (Gammaproteobacteria)	Halorhodospiraceae	2834560	56.028	5177	1.82639
NC_019974.1	Natronococcus occultus SP4	Archaea	Halobacteriota	Natrialbaceae	4013216	64.9358	5794	1.44373		NZ_CP021435.1	Halomonas beimenensis strain NTU-111	Bacteria	Pseudomonadota (Gammaproteobacteria)	Halomonadaceae	4053030	68.3989	13623	3.36119
NC_021921.1	Halorhabdus tiamatea SARL4B	Archaea	Halobacteriota	Haloarculaceae	2815791	63.3686	3576	1.26998		NZ_CP023559.1	Salinicola tamaricis strain F01	Bacteria	Pseudomonadota (Gammaproteobacteria)	Halomonadaceae	4276240	65.6823	8344	1.95125
NZ_CP007055.1	Halostagnicola larsenii XH-48	Archaea	Halobacteriota	Natrialbaceae	2789326	61.9472	2515	0.901652		NZ_CP030361.1	Salinibacter ruber strain SP73	Bacteria	Rhodothermota	Salinibacteraceae	3766556	65.9059	18885	5.01386
NC_020388.1	Natronomonas moolapensis 8.8.11	Archaea	Halobacteriota	Haloarculaceae	2912573	64.5258	5599	1.92236		NZ_AP018933.1	Zymobacter palmae strain IAM14233	Bacteria	Pseudomonadota (Gammaproteobacteria)	Halomonadaceae	3023483	56.0743	3298	1.09079
NZ_CP008874.1	Halanaeroarchaeum sulfurireducens strain HSR2	Archaea	Halobacteriota	Halobacteriaceae	2085482	63.2909	4075	1.95398		NZ_CP016379.1	Anoxybacter fermentans strain DY22613	Bacteria	Bacillota	Halanaerobiales incertae sedis	3557532	35.876	1816	0.510466
NZ_CP011947.1	Haloferax gibbonsii strain ARA6	Archaea	Halobacteriota	Haloferacaceae	2945391	67.0617	4508	1.53053		NZ_CP042326.1	Euhalothece natronophila Z-M001	Bacteria	Cyanobacteriota	Halothecaceae	3326959	41.04	3846	1.15601
NZ_LN831302.1	Halobacterium hubeiense strain JI20-1	Archaea	Halobacteriota	Halobacteriaceae	2510607	68.4068	3900	1.55341		NZ_CP042382.1	Pistricoccus aurantiacus strain CBA4606	Bacteria	Pseudomonadota (Gammaproteobacteria)	Halomonadaceae	3781193	60.059	4906	1.29747
NZ_CP016804.1	Halodesulfurarchaeum formicicum strain HSR6	Archaea	Halobacteriota	Halobacteriaceae	2085946	63.6212	3874	1.85719		NZ_CP043420.1	Kushneria phosphatilytica strain YCWA18	Bacteria	Pseudomonadota (Gammaproteobacteria)	Halomonadaceae	3624619	59.1319	4590	1.26634
NZ_CP017921.1	Methanohalophilus halophilus strain Z-7982	Archaea	Methanobacteriota	Methanosarcinaceae	2022959	42.4004	1403	0.693539		NZ_CP038437.2	Halomonas binhaiensis strain Y2R2	Bacteria	Pseudomonadota (Gammaproteobacteria)	Halomonadaceae	4895269	57.0217	5806	1.18604
NZ_CP019327.1	Natronorubrum daqingense strain JX313	Archaea	Halobacteriota	Natrialbaceae	3397437	61.7212	3101	0.912747		NZ_CP035042.1	Billgrantia tianxiuensis strain BC-M4-5	Bacteria	Pseudomonadota (Gammaproteobacteria)	Halomonadaceae	5015118	63.93	8505	1.69587
NZ_CP019893.1	Natrarchaeobaculum aegyptiacum strain JW/NM-HA 15	Archaea	Halobacteriota	Natrialbaceae	3930546	64.1083	4570	1.16269		NZ_AP022843.1	Halomonas hydrothermalis strain Slthf2	Bacteria	Pseudomonadota (Gammaproteobacteria)	Halomonadaceae	4120823	53.1665	4015	0.97432
NZ_AP017558.1	Halopenitus persicus strain CBA1233	Archaea	Halobacteriota	Haloferacaceae	2967917	66.5606	4874	1.64223		NZ_CP048602.1	Vreelandella piezotolerans strain NBT06E8	Bacteria	Pseudomonadota (Gammaproteobacteria)	Halomonadaceae	3945801	57.9342	5651	1.43216
NZ_CP024845.1	Halohasta litchfieldiae strain tADL	Archaea	Halobacteriota	Haloferacaceae	3332022	58.874	2854	0.856537		NZ_CP059082.1	Vreelandella titanicae strain SOB56	Bacteria	Pseudomonadota (Gammaproteobacteria)	Halomonadaceae	5279693	54.6052	6353	1.20329
NZ_CP026309.1	Salinigranum rubrum strain GX10	Archaea	Halobacteriota	Haloferacaceae	4250563	66.8791	10399	2.4465		NZ_CP065135.1	Vreelandella venusta strain PBH	Bacteria	Pseudomonadota (Gammaproteobacteria)	Halomonadaceae	4437754	52.7102	4226	0.952284
NZ_CP025066.1	Halalkaliarchaeum desulfuricum strain AArc-Sl	Archaea	Halobacteriota	Haloferacaceae	3313120	63.1135	5655	1.70685		NZ_CP046640.1	Iocasia fonsfrigidae strain NS-1	Bacteria	Bacillota	Halanaerobiaceae	3926493	35.0187	2784	0.70903
NZ_CP028858.1	Halococcoides cellulosivorans strain HArcel1T	Archaea	Halobacteriota	Haloarculaceae	2723120	65.7354	4250	1.56071		NZ_CP053381.1	Billgrantia sulfidoxydans strain MCCC 1A11059	Bacteria	Pseudomonadota (Gammaproteobacteria)	Halomonadaceae	4491948	65.9925	9254	2.06013
NZ_CP031148.1	Haloplanus rubicundus strain CBA1112	Archaea	Halobacteriota	Haloferacaceae	3401387	66.9938	8951	2.63157		NZ_CP053383.1	Halomonas sulfidivorans strain MCCC 1A13718	Bacteria	Pseudomonadota (Gammaproteobacteria)	Halomonadaceae	4572976	64.2328	7909	1.72951
NZ_CP024047.1	Natrarchaeobaculum sulfurireducens strain AArc1	Archaea	Halobacteriota	Natrialbaceae	3521804	62.91	3176	0.901811		NZ_CP077941.1	Vreelandella profundi strain MT13	Bacteria	Pseudomonadota (Gammaproteobacteria)	Halomonadaceae	3643760	54.0269	2724	0.747579
NZ_CP034145.1	Haloplanus aerogenes strain JCM 16430	Archaea	Halobacteriota	Haloferacaceae	3461954	65.7853	7803	2.25393		NZ_CP095073.1	Halobacillus salinarum strain SSBR10-3	Bacteria	Bacillota	Bacillaceae	4240228	42.2577	2044	0.48205
NZ_CP035119.1	Halorussus pelagicus strain RC-68	Archaea	Halobacteriota	Haladaptataceae	3017361	64.2376	3794	1.25739		NZ_CP095074.1	Halobacillus shinanisalinarum strain SSTM10-2	Bacteria	Bacillota	Bacillaceae	4887025	40.7282	2890	0.591362
NZ_CP034940.1	Halorubrum ezzemoulense strain Fb21	Archaea	Halobacteriota	Haloferacaceae	3062294	68.4556	6621	2.1621		NZ_CP095075.1	Halobacillus amylolyticus strain SSHM10-5	Bacteria	Bacillota	Bacillaceae	4154097	40.825	2305	0.554874
NZ_CP038631.1	Halobacterium salinarum strain 91-R6	Archaea	Halobacteriota	Halobacteriaceae	2178608	67.1233	4930	2.26291		NZ_CP096973.1	Halomonas qinghailakensis strain ZZQ-149	Bacteria	Pseudomonadota (Gammaproteobacteria)	Halomonadaceae	3798069	51.9595	3343	0.880184
NZ_CP031305.1	Natronorubrum bangense strain JCM 10635	Archaea	Halobacteriota	Natrialbaceae	3079186	61.4168	2273	0.738182		NZ_CP080627.1	Halomonas qaidamensis strain XH36	Bacteria	Pseudomonadota (Gammaproteobacteria)	Halomonadaceae	3772457	51.9291	3268	0.866279
NZ_CP031310.1	Halapricum salinum strain CBA1105	Archaea	Halobacteriota	Haloarculaceae	3452056	63.7337	4250	1.23115		NZ_CP121671.1	Halobacillus naozhouensis strain KCTC 13234	Bacteria	Bacillota	Bacillaceae	4219438	41.4687	2516	0.596288
NZ_CP039139.1	Haloferax mediterranei ATCC 33500	Archaea	Halobacteriota	Haloferacaceae	2948887	61.1214	2716	0.921025		NZ_CP122961.1	Halomonas alkaliantarctica strain MSP3	Bacteria	Pseudomonadota (Gammaproteobacteria)	Halomonadaceae	4228891	54.7426	4907	1.16035
NZ_CP040637.1	Natrinema pallidum strain BOL6-1	Archaea	Halobacteriota	Natrialbaceae	3503953	64.6348	4505	1.28569		NZ_CP129121.1	Halomonas halophila strain CCM 3662	Bacteria	Pseudomonadota (Gammaproteobacteria)	Halomonadaceae	3563217	68.023	6952	1.95105
NZ_CP044523.1	Halorussus halophilus strain ZS-3	Archaea	Halobacteriota	Haladaptataceae	3636252	61.6855	3661	1.00681		NZ_CP130143.1	Halomonas alkalicola strain M2	Bacteria	Pseudomonadota (Gammaproteobacteria)	Halomonadaceae	3989759	68.2128	13844	3.46988
NZ_CP045488.1	Natronorubrum aibiense strain 7-3	Archaea	Halobacteriota	Natrialbaceae	3352994	62.4324	2666	0.79511		NZ_CP119391.1	Halomonas piscis strain SG2L-4	Bacteria	Pseudomonadota (Gammaproteobacteria)	Halomonadaceae	3227066	63.265	4983	1.54413
NZ_CP040089.1	Candidatus Nanohalobium constans strain LC1Nh	Archaea	Candidatus Nanohalarchaeota	Candidatus Nanohalarchaeota	973463	43.2383	238	0.244488		NZ_CP136695.1	Cobetia amphilecti strain CI.11.F.A3	Bacteria	Pseudomonadota (Gammaproteobacteria)	Halomonadaceae	4132234	62.6078	5601	1.35544
NZ_CP034345.1	Haloplanus rallus strain MBLA0036	Archaea	Halobacteriota	Haloferacaceae	3292487	67.3045	8435	2.56189		NZ_CP140151.1	Chromohalobacter canadensis strain ATCC 43984	Bacteria	Pseudomonadota (Gammaproteobacteria)	Halomonadaceae	3595165	60.8333	4600	1.2795
NZ_CP053941.1	Halorubrum salinarum strain RHB-C	Archaea	Halobacteriota	Haloferacaceae	2937429	70.0586	6873	2.3398		NZ_CP140255.1	Vreelandella neptunia strain ATCC BAA-805	Bacteria	Pseudomonadota (Gammaproteobacteria)	Halomonadaceae	4952479	54.9632	6166	1.24503
NZ_CP058334.1	Natronomonas halophila strain C90	Archaea	Halobacteriota	Haloarculaceae	3211682	64.3576	4432	1.37996
NZ_CP058335.1	Natronomonas salina strain YPL13	Archaea	Halobacteriota	Haloarculaceae	3746575	67.4515	7073	1.88786		STATISTICS_BACTERIA					LENGTH	GC %	PQS_COUNTS_1.2	PQS FREQUENCY
NZ_CP058529.1	Halorarum halophilum strain Gai3-2	Archaea	Halobacteriota	Haloferacaceae	3678615	67.7858	10167	2.76381		SUM					193019446	2754.44	280421	71.9186
NZ_CP058601.1	Natrinema halophilum strain YPL8	Archaea	Halobacteriota	Natrialbaceae	4359796	60.6187	3971	0.910822		CNT					52	52	52	52
NZ_CP058579.1	Halorarum salinum strain NJ-3-1	Archaea	Halobacteriota	Haloferacaceae	4019272	68.4901	13055	3.2481		AVG					3.71191e+06	52.97	5392.71	1.38305
NZ_CP058910.1	Halosimplex rubrum strain R27	Archaea	Halobacteriota	Haloarculaceae	4480147	67.7614	9588	2.14011		MIN					166163	14.1776	6	0.0361091
NZ_CP058909.1	Halosimplex pelagicum strain R2	Archaea	Halobacteriota	Haloarculaceae	5199031	67.055	10891	2.09481		MAX					5279693	68.7804	18885	5.01386
NZ_CP059154.1	Natrinema zhouii strain YPL30	Archaea	Halobacteriota	Natrialbaceae	3779651	63.5307	4150	1.09798		VAR					9.8149e+11	167.472	1.62061e+07	0.995697
NZ_CP065856.1	Halosimplex litoreum strain YGH94	Archaea	Halobacteriota	Haloarculaceae	4158049	68.4637	8698	2.09185		STDEV					1.00037e+06	13.0674	4064.95	1.00758
NZ_CP069188.1	Haloterrigena salifodinae strain BOL5-1	Archaea	Halobacteriota	Natrialbaceae	4180318	64.7457	4655	1.11355		Q1					3489658	41.5355	2769	0.680844
NZ_CP064786.1	Natranaeroarchaeum sulfidigenes strain AArc-S	Archaea	Halobacteriota	Natronoarchaeaceae	3041127	60.787	3512	1.15484		MEDIAN Q2					3862281	56.548	4753	1.17379
NZ_CP064788.1	Halapricum desulfuricans strain HSR12-2	Archaea	Halobacteriota	Haloarculaceae	2893909	63.9715	3187	1.10128		Q3					4.2218e+06	63.3508	6710.75	1.70428
NZ_CP071463.1	Natrinema longum strain ABH32	Archaea	Halobacteriota	Natrialbaceae	3588874	64.4478	5006	1.39487
NZ_CP071462.1	Haloterrigena alkaliphila strain KZCA68	Archaea	Halobacteriota	Natrialbaceae	3823492	65.5412	5392	1.41023
NZ_CP071596.1	Natronosalvus caseinilyticus strain KZCA101	Archaea	Halobacteriota	Natrialbaceae	4004921	63.5438	5494	1.37181
NZ_CP073366.1	Haloarcula sinaiiensis ATCC 33800	Archaea	Halobacteriota	Haloarculaceae	3093724	62.4007	3041	0.982958
NZ_CP073695.1	Halorubrum ruber strain MBLA0099	Archaea	Halobacteriota	Haloferacaceae	3021820	68.9048	7301	2.41609
NZ_CP081958.1	Halobaculum magnesiiphilum strain NBRC 109044	Archaea	Halobacteriota	Haloferacaceae	2965230	69.4656	6765	2.28144
NZ_CP082284.1	Halobaculum rubrum strain C46	Archaea	Halobacteriota	Haloferacaceae	2964354	68.6656	5687	1.91846
NZ_CP082286.1	Halobaculum roseum strain CGMCC 1.15501	Archaea	Halobacteriota	Haloferacaceae	2980919	69.2752	6893	2.31237
NZ_CP083663.1	Haloprofundus salinisoli strain SQT7-1	Archaea	Halobacteriota	Haloferacaceae	3017014	65.2157	3593	1.19091
NZ_CP083666.1	Haloprofundus halobius strain SEDH52	Archaea	Halobacteriota	Haloferacaceae	3226056	65.1157	3973	1.23153
NZ_CP083723.1	Haloprofundus salilacus strain Gai1-5	Archaea	Halobacteriota	Haloferacaceae	3239131	64.5305	3623	1.11851
NZ_CP083724.1	Haloprofundus salilacus strain Gai1-5	Archaea	Halobacteriota	Haloferacaceae	488583	58.8893	395	0.80846
NZ_CP084090.1	Halomicrobium urmianum strain IBRC-M: 10911	Archaea	Halobacteriota	Haloarculaceae	3355004	68.535	5936	1.7693
NZ_CP084463.1	Halomicrobium salinisoli strain LT50	Archaea	Halobacteriota	Haloarculaceae	3371609	69.3965	6143	1.82198
NZ_CP084469.1	Natrinema salinisoli strain SLN56	Archaea	Halobacteriota	Natrialbaceae	4190307	63.9215	5101	1.21733
NZ_CP085327.1	Haladaptatus salinisoli strain PSR8	Archaea	Halobacteriota	Haladaptataceae	2866551	65.4213	5583	1.94764
NZ_CP085324.1	Salarchaeum japonicum strain JCM 16327	Archaea	Halobacteriota	Halobacteriaceae	2204074	68.0336	6086	2.76125
NZ_CP085335.1	Haladaptatus halobius strain PSR5	Archaea	Halobacteriota	Haladaptataceae	2874036	62.6354	4312	1.50033
NZ_CP085336.1	Haladaptatus halobius strain PSR5	Archaea	Halobacteriota	Haladaptataceae	1409663	56.3565	1473	1.04493
NZ_CP085301.1	Haladaptatus pallidirubidus strain YIM 93656	Archaea	Halobacteriota	Haladaptataceae	3821467	58.756	3789	0.991504
NZ_CP089466.1	Halobacterium litoreum strain ZS-54-S2	Archaea	Halobacteriota	Halobacteriaceae	2697405	68.5943	4644	1.72165
NZ_CP089468.1	Halobacterium noricense strain JCM 15102	Archaea	Halobacteriota	Halobacteriaceae	2893719	65.6569	3705	1.28036
NZ_CP089588.1	Halobacterium wangiae strain Gai3-17	Archaea	Halobacteriota	Halobacteriaceae	3112195	67.2817	5770	1.854
NZ_CP089593.1	Halobacterium zhouii strain XZYJT26	Archaea	Halobacteriota	Halobacteriaceae	2509167	66.5131	3915	1.56028
NZ_CP094974.1	Halosolutus halophilus strain LT55	Archaea	Halobacteriota	Natrialbaceae	5058678	64.2269	6326	1.25052
NZ_CP095005.1	Halococcus dombrowskii strain H4	Archaea	Halobacteriota	Halococcaceae	2767537	64.557	3214	1.16132
NZ_CP095397.1	Natribaculum luteum strain IBRC-M 10912	Archaea	Halobacteriota	Natrialbaceae	3656043	64.1866	3543	0.969081
NZ_CP095491.1	Halosolutus gelatinilyticus strain SQT-29-1	Archaea	Halobacteriota	Natrialbaceae	3906818	65.4338	4622	1.18306
NZ_CP095482.1	Halorientalis litorea strain ZY14	Archaea	Halobacteriota	Haloarculaceae	2798302	66.2203	5376	1.92117
NZ_CP095487.1	Halorientalis marina strain GDY88	Archaea	Halobacteriota	Haloarculaceae	3675221	67.1024	7719	2.10028
NZ_CP095757.1	Halovivax limisalsi strain IBRC-M 10022	Archaea	Halobacteriota	Natrialbaceae	3894819	66.831	5625	1.44423
NZ_CP096019.1	Halocatena salina strain AD-1	Archaea	Halobacteriota	Haloarculaceae	2527185	58.467	2541	1.00547
NZ_CP096659.1	Halorussus limi strain XZYJT49	Archaea	Halobacteriota	Haladaptataceae	3579900	65.9068	5654	1.57937
NZ_CP096658.1	Halorussus gelatinilyticus strain XZYJT40	Archaea	Halobacteriota	Haladaptataceae	3668365	65.8777	5617	1.5312
NZ_CP098415.1	Halorubrum hochsteinianum strain 1-13-28	Archaea	Halobacteriota	Haloferacaceae	2962044	69.4472	7694	2.59753
NZ_CP099391.1	Natronococcus zhouii strain CG52	Archaea	Halobacteriota	Natrialbaceae	3971974	64.4608	4022	1.01259
NZ_CP099546.1	Natronosalvus vescus strain CGA3	Archaea	Halobacteriota	Natrialbaceae	3836670	61.7959	4878	1.27142
NZ_CP099993.1	Halorussus salilacus strain YCN54	Archaea	Halobacteriota	Haladaptataceae	3037152	67.1563	7617	2.50794
NZ_CP099997.1	Natronosalvus halobius strain AGai3-5	Archaea	Halobacteriota	Natrialbaceae	3513191	63.6495	4899	1.39446
NZ_CP100000.1	Halorussus vallis strain XZYJT10	Archaea	Halobacteriota	Haladaptataceae	3955869	66.593	6739	1.70354
NZ_CP100355.1	Natronosalvus rutilus strain WLHS1	Archaea	Halobacteriota	Natrialbaceae	3786994	63.7606	5284	1.3953
NZ_CP100404.1	Halomicroarcula marina strain DT1	Archaea	Halobacteriota	Haloarculaceae	3357773	65.8019	5573	1.65973
NZ_CP100400.1	Halorussus aquaticus strain XZYJ18	Archaea	Halobacteriota	Haladaptataceae	3588463	65.8954	5785	1.61211
NZ_CP100445.1	Natrinema caseinilyticum strain ZJ2	Archaea	Halobacteriota	Natrialbaceae	3942503	63.706	4594	1.16525
NZ_CP100448.1	Halomarina litorea strain BCD28	Archaea	Halobacteriota	Haloarculaceae	3126219	68.4892	10782	3.44889
NZ_CP100465.1	Halomicrococcus gelatinilyticus strain GSLN9	Archaea	Halobacteriota	Haladaptataceae	2870650	67.9139	4792	1.66931
NZ_CP100454.1	Halomarina pelagica strain BND7	Archaea	Halobacteriota	Haloarculaceae	3541364	67.9328	10470	2.95649
NZ_CP100461.1	Salinigranum marinum strain ZS-10	Archaea	Halobacteriota	Haloferacaceae	4002753	66.8624	8863	2.21423
NZ_CP100756.1	Natrinema gelatinilyticum strain BND6	Archaea	Halobacteriota	Natrialbaceae	3661312	62.1	3667	1.00155
NZ_CP100762.1	Salinilacihabitans rarus strain AD-4	Archaea	Halobacteriota	Natrialbaceae	3622565	68.6855	7350	2.02895
NZ_CP100763.1	Natrinema marinum strain DT87	Archaea	Halobacteriota	Natrialbaceae	3766003	65.5071	4583	1.21694
NZ_CP101153.1	Haloglomus salinum strain ZY58	Archaea	Halobacteriota	Haloarculaceae	4190378	68.5357	10840	2.58688
NZ_CP101156.1	Natronosalvus amylolyticus strain WLHSJ1	Archaea	Halobacteriota	Natrialbaceae	3523614	60.1038	3385	0.960661
NZ_CP101161.1	Halorarius halobius strain ZY10	Archaea	Halobacteriota	Haloarculaceae	3743174	68.4209	8137	2.17382
NZ_CP101166.1	Haloglomus halophilum strain ZY41	Archaea	Halobacteriota	Haloarculaceae	4179737	68.5859	10995	2.63055
NZ_CP101154.1	Natronomonas marina strain ZY43	Archaea	Halobacteriota	Haloarculaceae	3846278	67.2607	7145	1.85764
NZ_CP101322.1	Halovivax gelatinilyticus strain CGA30	Archaea	Halobacteriota	Natrialbaceae	3700630	63.1297	3434	0.92795
NZ_CP101323.1	Natronomonas gomsonensis strain KCTC 4088	Archaea	Halobacteriota	Haloarculaceae	3544915	63.004	4654	1.31287
NZ_CP101454.1	Halorarius litoreus strain BND22	Archaea	Halobacteriota	Haloarculaceae	4002298	66.8767	8181	2.04408
NZ_CP101456.1	Natronobeatus ordinarius strain WLHSJ27	Archaea	Halobacteriota	Natrialbaceae	4075090	65.0202	5493	1.34795
NZ_CP101458.1	Natrononativus amylolyticus strain CGA73	Archaea	Halobacteriota	Natrialbaceae	2976992	66.395	5046	1.695
NZ_CP101823.1	Haloplanus salinarum strain JCM 31424	Archaea	Halobacteriota	Haloferacaceae	3450905	67.0536	8724	2.52803
NZ_CP101824.1	Halovivax cerinus strain IBRC-M 10256	Archaea	Halobacteriota	Natrialbaceae	3902757	64.9576	5045	1.29268
NZ_CP101825.1	Halobellus inordinatus strain DSM 26177	Archaea	Halobacteriota	Haloferacaceae	2612640	64.9477	2645	1.01239
NZ_CP101943.1	Halococcus qingdaonensis strain CGMCC 1.4243	Archaea	Halobacteriota	Halococcaceae	2703393	64.8921	3002	1.11046
NZ_CP078063.1	Haloferax larsenii strain NCIM 5678	Archaea	Halobacteriota	Haloferacaceae	3048879	62.7294	3052	1.00102
NZ_CP104003.1	Salinirubellus salinus strain ZS-35-S2	Archaea	Halobacteriota	Haloarculaceae	4127382	68.981	12139	2.94109
NZ_CP111036.1	Haladaptatus caseinilyticus strain ZJ1	Archaea	Halobacteriota	Haladaptataceae	2647751	59.1241	2841	1.07299
NZ_CP112972.1	Halovenus salina strain JCM 30072	Archaea	Halobacteriota	Haloarculaceae	3328418	60.6762	3105	0.932876
NZ_CP071306.1	Actinarchaeum halophilum strain YIM 93972	Archaea	Halobacteriota	Halobacteriaceae	2676592	57.2018	1811	0.676607
NZ_CP071307.1	Actinarchaeum halophilum strain YIM 93972	Archaea	Halobacteriota	Halobacteriaceae	844905	54.7076	594	0.703038
NZ_CP118158.1	Halosimplex aquaticum strain XZYJT29	Archaea	Halobacteriota	Haloarculaceae	4824346	67.2412	8513	1.76459
NZ_CP104395.1	Candidatus Nanohalococcus occultus strain SVXNc	Archaea	Candidatus Nanohalarchaeota	Candidatus Nanohalarchaeota	948351	47.4378	195	0.20562
NZ_CP107255.1	Candidatus Nanohalovita haloferacivicina strain BNXNv	Archaea	Candidatus Nanohalarchaeota	Candidatus Nanohalarchaeota	1046959	45.0082	191	0.182433
NZ_CP119559.1	Haloarcula halophila strain DFY41	Archaea	Halobacteriota	Haloarculaceae	3038664	65.5257	4741	1.56023
NZ_CP119779.1	Haloarcula litorea strain GDY20	Archaea	Halobacteriota	Haloarculaceae	3304793	68.901	7665	2.31936
NZ_CP119785.1	Haloarcula rara strain SHR3	Archaea	Halobacteriota	Haloarculaceae	3034613	65.5508	5097	1.67962
NZ_CP119787.1	Haloarcula halobia strain XH51	Archaea	Halobacteriota	Haloarculaceae	3354654	66.5232	6152	1.83387
NZ_CP119789.1	Haloarcula ordinaria strain ZS-22-S1	Archaea	Halobacteriota	Haloarculaceae	3190156	65.1851	4747	1.48802
NZ_CP119794.1	Haloarcula regularis strain SYNS111	Archaea	Halobacteriota	Haloarculaceae	3502486	66.4788	6143	1.7539
NZ_CP119796.1	Halomontanus rarus strain TS33	Archaea	Halobacteriota	Natrialbaceae	4121906	63.254	5402	1.31056
NZ_CP119802.1	Halosegnis marinus strain DT85	Archaea	Halobacteriota	Haloarculaceae	2647546	71.1282	7346	2.77464
NZ_CP119804.1	Halorussus lipolyticus strain DT80	Archaea	Halobacteriota	Haladaptataceae	3383853	64.1693	5602	1.65551
NZ_CP119809.1	Halorussus caseinilyticus strain DT72	Archaea	Halobacteriota	Haladaptataceae	3483401	65.1311	6118	1.75633
NZ_CP119988.1	Haloglomus litoreum strain DT116	Archaea	Halobacteriota	Haloarculaceae	4695480	69.0466	13680	2.91344
NZ_CP119989.1	Halobaculum marinum strain DT55	Archaea	Halobacteriota	Haloferacaceae	2929000	69.5405	6310	2.15432
NZ_CP119992.1	Halomarina halobia strain PSR21	Archaea	Halobacteriota	Haloarculaceae	2948662	69.5553	9421	3.19501
NZ_CP120468.1	Halobaculum limi strain YSMS11	Archaea	Halobacteriota	Haloferacaceae	3049644	66.0647	4500	1.47558
NZ_CP126161.1	Haloarcula pelagica strain YJ-61-S	Archaea	Halobacteriota	Haloarculaceae	3529922	66.2708	5660	1.60343
NZ_CP126156.1	Halobaculum litoreum strain DT92	Archaea	Halobacteriota	Haloferacaceae	2777111	71.896	7885	2.83928
NZ_CP126158.1	Halobaculum halobium strain SYNS20	Archaea	Halobacteriota	Haloferacaceae	2828450	68.4646	5003	1.76881
NZ_CP126154.1	Halobaculum lipolyticum strain DT31	Archaea	Halobacteriota	Haloferacaceae	3024028	70.8789	8094	2.67656
NZ_CP132294.1	Natronococcus wangiae strain AD-5	Archaea	Halobacteriota	Natrialbaceae	4145149	64.855	4483	1.08151
NZ_CP101873.1	Natrinema thermotolerans strain A29	Archaea	Halobacteriota	Natrialbaceae	4295251	65.4005	6454	1.50259
NZ_CP134700.1	Halovalidus salilacus strain CCL63	Archaea	Halobacteriota	Natrialbaceae	4190232	65.8877	8452	2.01707
NZ_CP144125.1	Natronorarus salvus strain CGA53	Archaea	Halobacteriota	Halalkalicoccaceae	3756275	66.0837	9927	2.64278
NZ_CP144461.1	Halalkalicoccus salilacus strain FCH27	Archaea	Halobacteriota	Halococcaceae	3436347	65.2384	6538	1.9026
NZ_CP149787.1	Haloterrigena salinisoli strain KLK7	Archaea	Halobacteriota	Natrialbaceae	3838124	66.2765	4763	1.24097
STATISTICS_ARCHAEA					LENGTH	GC %	PQS_COUNTS_1.2	PQS FREQUENCY
SUM					523795360	10417.7	848013	254.623
CNT					162	162	162	162
AVG					3.2333e+06	64.3068	5234.65	1.57175
MIN					288050	42.4004	191	0.182433
MAX					5199031	71.896	13680	3.44889
VAR					6.90129e+11	24.3333	6.66628e+06	0.416345
STDEV					833316	4.94817	2589.92	0.647249
Q1					2898575	63.1608	3632.5	1.10071
MEDIAN Q2					3320769	65.227	4876	1.4599
Q3					3776239	67.06	6535.5	1.94724

## Sheet: Non_Halophiles
Archaea								Bacteria
NCBI_ID	ORGANISM_NAME	KINGDOM	LENGTH	GC%	PQS_COUNTS_1.2	PQS FREQUENCY		NCBI ID	ORGANISM_NAME	TAXON	LENGTH	GC %	PQS_COUNTS_1.2	PQS FREQUENCY		STATISTICS_ALL_NON_HALOPHILES					LENGTH	GC %	PQS_COUNTS_1.2	PQS FREQUENCY
NC_003551.1	Methanopyrus kandleri AV19, complete sequence	Methanobacteriati	1694969	61.1592	5091	3.00359		NC_014219.1	[Bacillus] selenitireducens MLS10_chromosome_1	Bacillota/Firmicutes	3592487	48.67	2289	0.637163		SUM					2230274144	31503.9	1826596	542.903
NC_000917.1	Archaeoglobus fulgidus DSM 4304, complete sequence	Methanobacteriati	2178400	48.5817	5227	2.39947		NZ_LM995447.1	[Clostridium] cellulosi_chromosome_1	Bacillota/Firmicutes	2229578	44.15	765	0.343114		CNT					705	705	705	705
NC_013741.1	Archaeoglobus profundus DSM 5631, complete sequence	Methanobacteriati	1560622	42.0084	1284	0.822749		NC_014376.1	[Clostridium] saccharolyticum WM1_chromosome_1	Bacillota/Firmicutes	4662871	45	4120	0.883576		AVG					3.16351e+06	44.6865	2590.92	0.770075
NC_021169.1	Archaeoglobus sulfaticallidus PM70-1, complete sequence	Methanobacteriati	2076931	43.239	1821	0.876774		NC_014618.1	[Enterobacter] lignolyticus SCF1_chromosome_1	Gammaproteobacteria	4814049	57.02	4550	0.94515		MIN					91776	20.1	14	0.0249301
NC_015320.1	Archaeoglobus veneficus SNP6, complete sequence	Methanobacteriati	1901943	47.049	1933	1.01633		NC_012778.1	[Eubacterium] eligens ATCC 27750_chromosome_1	Bacillota/Firmicutes	2144190	37.71	330	0.153904		MAX					8739048	72.48	22887	6.73103
NZ_LR698974.1	Candidatus Methanomassiliicoccus intestinalis isolate MGYG-HGUT-02160 chromosome 1	Methanobacteriati	1931651	41.2554	431	0.223125		NC_012781.1	[Eubacterium] rectale ATCC 33656_chromosome_1	Bacillota/Firmicutes	3449685	41.48	673	0.19509		VAR					1.99581e+12	101.867	8.95563e+06	0.730563
NZ_CP010070.1	Candidatus Methanoplasma termitum strain MpT1 chromosome, complete genome	Methanobacteriati	1488669	49.2057	1326	0.890729		NC_002940.2	[Haemophilus] ducreyi 35000HP_chromosome_1	Gammaproteobacteria	1698955	38.22	413	0.243091		STDEV					1.41374e+06	10.1001	2994.72	0.855337
NZ_LT671858.1	Cuniculiplasma divulgatum strain S5(T) (=JCM 30642 chromosome I, complete sequence	Methanobacteriati	1938699	37.2957	693	0.357456		NC_006300.1	[Mannheimia] succiniciproducens MBEL55E_chromosome_1	Gammaproteobacteria	2314078	42.54	784	0.338796		MEDIAN					2970275	43.239	1479	0.461033
NC_013849.1	Ferroglobus placidus DSM 10642, complete sequence	Methanobacteriati	2196266	44.1354	2285	1.0404		NC_014614.1	Acetoanaerobium sticklandii_chromosome_1	Bacillota/Firmicutes	2715461	33.3	304	0.111952
NC_021592.1	Ferroplasma acidarmanus Fer1, complete sequence	Methanobacteriati	1935211	36.4658	645	0.333297		NC_016894.1	Acetobacterium woodii DSM 1030_chromosome_1	Bacillota/Firmicutes	4044777	39.34	1780	0.440074
NZ_CP015363.1	Ferroplasma acidiphilum strain Y chromosome, complete genome	Methanobacteriati	1826943	36.4925	622	0.340459		NC_013740.1	Acidaminococcus fermentans DSM 20731_chromosome_1	Bacillota/Firmicutes	2329769	55.84	6070	2.60541
NZ_CP087714.1	Geoglobus acetivorans strain SBH6 chromosome, complete genome	Methanobacteriati	1903522	46.5425	2587	1.35906		NC_016077.1	Acidaminococcus intestini RyC-MR95_chromosome_1	Bacillota/Firmicutes	2487765	50.02	2473	0.994065
NZ_CP011267.1	Geoglobus ahangari strain 234 chromosome, complete genome	Methanobacteriati	1770093	53.1086	5825	3.29079		NZ_CP017415.1	Acidihalobacter prosperus_chromosome_1	Gammaproteobacteria	3566941	59.91	4768	1.33672
NZ_CP131059.1	Methanimicrococcus hongohii strain Hf6 chromosome, complete genome	Methanobacteriati	2193213	41.1805	444	0.202443		NZ_CP009257.1	Acinetobacter baumannii_chromosome_1	Gammaproteobacteria	4335793	39.04	920	0.212187
NZ_CP131062.1	Methanimicrococcus stummii strain Es2 chromosome, complete genome	Methanobacteriati	1827352	43.3042	264	0.144471		NZ_CP029397.1	Acinetobacter defluvii_chromosome_1	Gammaproteobacteria	3354033	37.96	890	0.265352
NZ_CP058560.1	Methanobacterium alkalithermotolerans strain CAN chromosome, complete genome	Methanobacteriati	2187077	36.3522	1845	0.843592		NZ_CP012808.1	Acinetobacter equi_chromosome_1	Gammaproteobacteria	3054269	34.89	450	0.147335
NZ_LT607756.1	Methanobacterium congolense isolate Buetzberg chromosome I, complete sequence	Methanobacteriati	2451457	38.5078	1288	0.525402		NZ_CP010350.1	Acinetobacter johnsonii XBB1_chromosome_1	Gammaproteobacteria	3509795	41.43	1056	0.300872
NZ_AP027738.1	Methanobacterium ferruginis strain NBRC 105197 chromosome, complete genome	Methanobacteriati	2803797	37.3872	1774	0.632713		NZ_CP019041.1	Acinetobacter junii_chromosome_1	Gammaproteobacteria	3378307	38.64	649	0.192108
NZ_LN734822.1	Methanobacterium formicicum isolate Mb9 chromosome I, complete sequence	Methanobacteriati	2494510	41.1437	3091	1.23912		NZ_CP016895.1	Acinetobacter larvae_chromosome_1	Gammaproteobacteria	3741098	41.64	1497	0.40015
NC_015216.1	Methanobacterium lacus, complete sequence	Methanobacteriati	2583753	35.8287	833	0.322399		NZ_CP015615.1	Acinetobacter schindleri_chromosome_1	Gammaproteobacteria	3001209	42.86	825	0.274889
NC_015574.1	Methanobacterium paludis, complete sequence	Methanobacteriati	2546541	35.7318	1006	0.395046		NZ_CP016896.1	Acinetobacter soli_chromosome_1	Gammaproteobacteria	3438298	43.11	921	0.267865
NZ_CP017768.1	Methanobacterium subterraneum strain A8p chromosome, complete genome	Methanobacteriati	2515817	39.4044	2635	1.04737		NC_009655.1	Actinobacillus succinogenes 130Z_chromosome_1	Gammaproteobacteria	2319663	44.92	1031	0.444461
NZ_CP166991.1	Methanobrevibacter acididurans strain DSM 15163 chromosome, complete genome	Methanobacteriati	1679994	27.4654	207	0.123215		NZ_CP009159.1	Actinobacillus suis ATCC 33415_chromosome_1	Gammaproteobacteria	2501598	40.22	541	0.216262
NZ_CP014265.1	Methanobrevibacter olleyae strain YLM1 chromosome, complete genome	Methanobacteriati	2201192	26.9318	190	0.0863169		NZ_CP014159.1	Aerococcus christensenii_chromosome_1	Bacillota/Firmicutes	1634920	39.19	791	0.483816
NC_013790.1	Methanobrevibacter ruminantium M1, complete sequence	Methanobacteriati	2937203	32.641	348	0.11848		NZ_CP014160.1	Aerococcus sanguinicola_chromosome_1	Bacillota/Firmicutes	2033849	47.56	2563	1.26017
NC_009515.1	Methanobrevibacter smithii ATCC 35061, complete sequence	Methanobacteriati	1853160	31.0342	239	0.128969		NZ_CP014161.1	Aerococcus urinae_chromosome_1	Bacillota/Firmicutes	1974262	42.6	1471	0.745089
NZ_CP009149.1	Methanocaldococcus bathoardescens strain JH146 chromosome, complete genome	Methanobacteriati	1607556	30.7881	807	0.502004		NZ_CP014163.1	Aerococcus urinaehominis_chromosome_1	Bacillota/Firmicutes	1831400	42.75	961	0.524735
NC_013156.1	Methanocaldococcus fervens AG86, complete sequence	Methanobacteriati	1485061	32.2099	966	0.650478		NZ_CP014164.1	Aerococcus viridans_chromosome_1	Bacillota/Firmicutes	2199877	39.38	690	0.313654
NC_014122.1	Methanocaldococcus infernus ME, complete sequence	Methanobacteriati	1328194	33.6185	714	0.537572		NC_009348.1	Aeromonas salmonicida subsp, salmonicida A449_chromosome_1	Gammaproteobacteria	4702402	58.51	10757	2.28755
NC_000909.1	Methanocaldococcus jannaschii DSM 2661, complete sequence	Methanobacteriati	1664970	31.4263	830	0.498507		NZ_CP013067.1	Aeromonas schubertii_chromosome_1	Gammaproteobacteria	4400034	61.49	16223	3.68702
NZ_LR792632.1	Methanocaldococcus lauensis strain SG7 chromosome I, complete sequence	Methanobacteriati	1532285	29.0469	513	0.334794		NZ_CP013021.1	Agarivorans gilvus_chromosome_1	Gammaproteobacteria	4416600	45.96	2049	0.463932
NC_013407.1	Methanocaldococcus vulcanius M7, complete sequence	Methanobacteriati	1746329	31.4894	890	0.509641		NZ_CP012959.1	Aggregatibacter actinomycetemcomitans_chromosome_1	Gammaproteobacteria	2367908	44.23	1242	0.524514
NC_009464.1	Methanocella arvoryzae MRE50, complete sequence	Methanobacteriati	3179916	54.603	3639	1.14437		NC_008260.1	Alcanivorax borkumensis SK2_chromosome_1	Gammaproteobacteria	3120143	54.73	5092	1.63198
NC_017034.1	Methanocella conradii HZ254, complete sequence	Methanobacteriati	2378438	52.7402	4472	1.88023		NC_018691.1	Alcanivorax dieselolei B5_chromosome_1	Gammaproteobacteria	4928223	61.63	9410	1.90941
NC_013665.1	Methanocella paludicola SANAE, complete sequence	Methanobacteriati	2957635	54.9169	3564	1.20502		NZ_CP004387.1	Alcanivorax pacificus W11-5_chromosome_1	Gammaproteobacteria	4168427	62.6	5845	1.40221
NC_007955.1	Methanococcoides burtonii DSM 6242, complete sequence	Methanobacteriati	2575032	40.7581	1095	0.425237		NC_013205.1	Alicyclobacillus acidocaldarius subsp, acidocaldarius DSM 446_chromosome_1	Bacillota/Firmicutes	3018755	62.33	5062	1.67685
NZ_CP073710.1	Methanococcoides orientis strain LMO-1 chromosome, complete genome	Methanobacteriati	2494162	42.6848	1000	0.400936		NC_011312.1	Aliivibrio salmonicida LFI1238_chromosome_1	Gammaproteobacteria	3325165	39.23	871	0.261942
NC_009635.1	Methanococcus aeolicus Nankai-3, complete sequence	Methanobacteriati	1569500	30.0375	769	0.489965		NC_011313.1	Aliivibrio salmonicida LFI1238_chromosome_2	Gammaproteobacteria	1206461	38.24	291	0.241201
NZ_CP026606.1	Methanococcus maripaludis strain DSM 2067 chromosome, complete genome	Methanobacteriati	1714918	32.9185	405	0.236163		NZ_LN554846.1	Aliivibrio wodanis_chromosome_1	Gammaproteobacteria	3003353	38.88	653	0.217424
NC_009634.1	Methanococcus vannielii SB, complete sequence	Methanobacteriati	1720048	31.3283	547	0.318014		NZ_LN554847.1	Aliivibrio wodanis_chromosome_2	Gammaproteobacteria	1515310	37.72	247	0.163003
NC_008942.1	Methanocorpusculum labreanum Z, complete sequence	Methanobacteriati	1804962	50.0066	1643	0.910269		NC_008340.1	Alkalilimnicola ehrlichii MLHE-1_chromosome_1	Gammaproteobacteria	3275944	67.53	13970	4.26442
NC_018227.2	Methanoculleus bourgensis MS2 chromosome I, complete sequence	Methanobacteriati	2789774	60.64	10203	3.65729		NC_009633.1	Alkaliphilus metalliredigens QYMF_chromosome_1	Bacillota/Firmicutes	4929566	36.82	2874	0.583013
NZ_AP019781.1	Methanoculleus chikugoensis strain MG62 chromosome, complete genome	Methanobacteriati	2622259	61.8601	8567	3.26703		NC_009922.1	Alkaliphilus oremlandii OhILAs_chromosome_1	Bacillota/Firmicutes	3123558	36.26	1053	0.337116
NC_009051.1	Methanoculleus marisnigri JR1, complete sequence	Methanobacteriati	2478101	62.0629	8245	3.32714		NZ_CP010427.1	Allofrancisella guangzhouensis_chromosome_1	Gammaproteobacteria	1658482	32	206	0.12421
NZ_CP137642.1	Methanoculleus receptaculi strain DSM 18860 chromosome, complete genome	Methanobacteriati	1980381	59.0943	6531	3.29785		NC_013851.1	Allochromatium vinosum DSM 180_chromosome_1	Gammaproteobacteria	3526903	64.37	5259	1.49111
NZ_CP109831.1	Methanoculleus submarinus strain DSM 15122 chromosome, complete genome	Methanobacteriati	2462514	62.0686	8192	3.32668		NZ_CP008849.1	Alteromonas australica_chromosome_1	Gammaproteobacteria	4308833	44.93	2393	0.555371
NZ_CP036172.1	Methanofollis aquaemaris strain N2F9704 chromosome, complete genome	Methanobacteriati	2746416	59.5463	10783	3.92621		NC_018632.1	Alteromonas macleodii ATCC 27126_chromosome_1	Gammaproteobacteria	4653851	44.71	1307	0.280843
NZ_CP113361.1	Methanogenium organophilum strain DSM 3596 chromosome, complete genome	Methanobacteriati	2648164	49.84	4381	1.65435		NZ_CP013926.1	Alteromonas stellipolaris_chromosome_1	Gammaproteobacteria	4652019	43.63	1753	0.376826
NZ_CP043875.1	Methanochimaera problematica strain FWC-SCC4 chromosome, complete genome	Methanobacteriati	2312530	40.2946	1253	0.541831		NC_013385.1	Ammonifex degensii KC4_chromosome_1	Bacillota/Firmicutes	2129237	59.45	11116	5.22065
NC_014507.1	Methanolacinia petrolearia DSM 11571, complete sequence	Methanobacteriati	2843290	47.3992	2690	0.946087		NC_018704.1	Amphibacillus xylanus NBRC 15112_chromosome_1	Bacillota/Firmicutes	2569486	35.72	412	0.160343
NZ_CP131060.1	Methanolapillus millepedarum strain Ac7 chromosome, complete genome	Methanobacteriati	1969708	43.0184	531	0.269583		NZ_LT635772.1	Anaerococcus mediterraneensis_chromosome_1	Bacillota/Firmicutes	2080215	34.58	524	0.251897
NZ_CP131061.1	Methanolapillus ohkumae strain Am2 chromosome, complete genome	Methanobacteriati	1895112	41.0922	601	0.317132		NC_013171.1	Anaerococcus prevotii DSM 20548_chromosome_1	Bacillota/Firmicutes	1883067	36.07	482	0.255965
NZ_CP133594.1	Methanolobus mangrovi strain FTZ2 chromosome, complete genome	Methanobacteriati	2623311	41.6087	778	0.296572		NZ_CP012098.1	Anaerostipes hadrus_chromosome_1	Bacillota/Firmicutes	3172613	37.28	417	0.131437
NZ_CP133592.1	Methanolobus sediminis strain FTZ6 chromosome, complete genome	Methanobacteriati	2794531	40.9419	503	0.179994		NZ_CP014223.1	Anaerotignum propionicum DSM 1682_chromosome_1	Bacillota/Firmicutes	3120417	38.95	1972	0.631967
NZ_CP058215.1	Methanolobus zinderi strain DSM 21339 chromosome, complete genome	Methanobacteriati	2704953	44.0624	951	0.351577		NZ_CP015438.1	Anoxybacillus amylolyticus_chromosome_1	Bacillota/Firmicutes	2834744	43.69	1673	0.590177
NZ_CP017686.1	Methanomethylophilus alvi strain Mx-05 chromosome, complete genome	Methanobacteriati	1666767	55.595	3578	2.14667		NZ_CP012152.1	Anoxybacillus gonensis_chromosome_1	Bacillota/Firmicutes	2803668	41.67	1219	0.434788
NC_019977.1	Methanomethylovorans hollandica DSM 15978, complete sequence	Methanobacteriati	2428904	42.6241	1100	0.452879		NZ_CP019573.1	Auricoccus indicus_chromosome_1	Bacillota/Firmicutes	1745789	34.06	160	0.0916491
NZ_CP091092.1	Methanomicrobium antiquum strain DSM 21220 chromosome, complete genome	Methanobacteriati	2438126	37.6608	640	0.262497		NZ_CP010415.1	Azotobacter chroococcum NCIMB 8003_chromosome_1	Gammaproteobacteria	4591803	66.27	8609	1.87486
NZ_CP096115.1	Methanoplanus endosymbiosus strain DSM 3599 chromosome, complete genome	Methanobacteriati	3163021	42.2824	1541	0.487192		NC_021149.1	Azotobacter vinelandii CA_chromosome_1	Gammaproteobacteria	5366370	65.68	9326	1.73786
NC_009712.1	Methanoregula boonei 6A8, complete sequence	Methanobacteriati	2542943	54.5136	5228	2.05589		NC_014551.1	Bacillus amyloliquefaciens DSM 7_chromosome_1	Bacillota/Firmicutes	3980199	46.08	1790	0.449726
NC_019943.1	Methanoregula formicica SMSP, complete sequence	Methanobacteriati	2820858	55.1959	5979	2.11957		NZ_CP021500.1	Bacillus atrophaeus_chromosome_1	Bacillota/Firmicutes	4180819	43.33	1637	0.39155
NC_015676.1	Methanosalsum zhilinae DSM 4017, complete sequence	Methanobacteriati	2138444	39.156	716	0.334823		NZ_CP012502.1	Bacillus beveridgei_chromosome_1	Bacillota/Firmicutes	3582268	46.08	1829	0.51057
NC_003552.1	Methanosarcina acetivorans C2A, complete sequence	Methanobacteriati	5751492	42.6809	4658	0.809877		NC_014829.1	Bacillus cellulosilyticus DSM 2522_chromosome_1	Bacillota/Firmicutes	4681672	36.52	1592	0.340049
NZ_CP009528.1	Methanosarcina barkeri MS chromosome, complete genome	Methanobacteriati	4533209	39.2251	1685	0.371701		NC_006582.1	Bacillus clausii KSM-K16_chromosome_1	Bacillota/Firmicutes	4303871	44.75	2094	0.486539
NZ_CP032683.1	Methanosarcina flavescens strain E03.2 chromosome, complete genome	Methanobacteriati	3283688	41.3056	1897	0.577704		NZ_CP009709.1	Bacillus coagulans DSM 1 = ATCC 7050_chromosome_1	Bacillota/Firmicutes	3366995	46.9	2901	0.861599
NZ_CP136241.1	Methanosarcina hadiensis strain TD41E1-1 chromosome, complete genome	Methanobacteriati	4338376	41.1741	2385	0.549745		NC_009674.1	Bacillus cytotoxicus NVH 391-98_chromosome_1	Bacillota/Firmicutes	4087024	35.88	1386	0.339122
NZ_CP009516.1	Methanosarcina horonobensis HB-1 = JCM 15518 strain HB-1 chromosome, complete genome	Methanobacteriati	5018607	41.311	2586	0.515282		NZ_CP016790.1	Bacillus flexus_chromosome_1	Bacillota/Firmicutes	3960308	38.09	874	0.22069
NZ_CP009515.1	Methanosarcina lacustris Z-7289 chromosome, complete genome	Methanobacteriati	4139808	41.8228	3426	0.827575		NZ_LT603683.1	Bacillus glycinifermentans_chromosome_1	Bacillota/Firmicutes	4607442	46.13	2524	0.547809
NZ_CP009512.1	Methanosarcina mazei S-6 chromosome, complete genome	Methanobacteriati	4142816	41.4207	2746	0.662834		NZ_CP020880.1	Bacillus horikoshii_chromosome_1	Bacillota/Firmicutes	4277585	40.58	2799	0.654341
NZ_CP009506.1	Methanosarcina siciliae T4/M chromosome, complete genome	Methanobacteriati	5017558	42.9404	4400	0.876921		NC_022524.1	Bacillus infantis NRRL B-14911_chromosome_1	Bacillota/Firmicutes	4884713	46.03	4125	0.844471
NZ_CP009501.1	Methanosarcina thermophila TM-1 chromosome, complete genome	Methanobacteriati	3127379	41.15	1782	0.569806		NZ_CP020814.1	Bacillus krulwichiae_chromosome_1	Bacillota/Firmicutes	4610863	38.16	1594	0.345705
NZ_CP009520.1	Methanosarcina vacuolata Z-761 chromosome, complete genome	Methanobacteriati	4505752	39.7795	1931	0.428563		NC_006270.3	Bacillus licheniformis DSM 13 = ATCC 14580_chromosome_1	Bacillota/Firmicutes	4222597	46.19	2084	0.493535
NC_007681.1	Methanosphaera stadtmanae DSM 3091, complete sequence	Methanobacteriati	1767403	27.6337	160	0.0905283		NZ_CP009920.1	Bacillus megaterium NBRC 15308 = ATCC 14581_chromosome_1	Bacillota/Firmicutes	5343114	38.08	1203	0.22515
NC_011832.1	Methanosphaerula palustris E1-9c, complete sequence	Methanobacteriati	2922917	55.3537	6471	2.21388		NZ_CP007739.1	Bacillus methanolicus MGA3_chromosome_1	Bacillota/Firmicutes	3337035	38.66	1061	0.317947
NC_007796.1	Methanospirillum hungatei JF-1, complete sequence	Methanobacteriati	3544738	45.149	3357	0.947037		NZ_CP009692.1	Bacillus mycoides_chromosome_1	Bacillota/Firmicutes	5255868	35.49	1593	0.30309
NZ_CP075546.1	Methanospirillum purgamenti strain J.3.6.1-F.2.7.3 chromosome, complete genome	Methanobacteriati	3524547	42.0764	2171	0.615966		NZ_CP015506.1	Bacillus oceanisediminis 2691_chromosome_1	Bacillota/Firmicutes	5461741	41.24	2904	0.531699
NC_014408.1	Methanothermobacter marburgensis str. Marburg, complete sequence	Methanobacteriati	1634695	48.6494	3790	2.31848		NC_013791.2	Bacillus pseudofirmus OF4_chromosome_1	Bacillota/Firmicutes	3858997	40.27	1734	0.44934
NZ_AP025698.1	Methanothermobacter tenebrarum strain RMAS chromosome, complete genome	Methanobacteriati	1472762	42.1008	2228	1.5128		NZ_CP011007.1	Bacillus pumilus_chromosome_1	Bacillota/Firmicutes	3787586	41.57	1093	0.288574
NZ_CP064324.1	Methanothermobacter thermautotrophicus strain Delta H chromosome, complete genome	Methanobacteriati	1751429	49.5578	3763	2.14853		NZ_CP011008.1	Bacillus simplex_chromosome_1	Bacillota/Firmicutes	5345500	39.87	3061	0.572631
NZ_CP104550.1	Methanothermobacter wolfeii strain DSM 2970 chromosome, complete genome	Methanobacteriati	1706705	48.6676	3871	2.26811		NZ_CP012024.1	Bacillus smithii_chromosome_1	Bacillota/Firmicutes	3368778	40.77	1477	0.438438
NC_015636.1	Methanothermococcus okinawensis IH1, complete sequence	Methanobacteriati	1662525	29.2987	545	0.327815		NC_022873.1	Bacillus thuringiensis YBT-1518_chromosome_1	Bacillota/Firmicutes	6002284	35.42	1834	0.30555
NZ_OX296583.1	Methanothermococcus thermolithotrophicus DSM 2095 isolate M. thermolithotrophicus DSM 2095 chromosome Mth-contig-1	Methanobacteriati	1706496	32.8944	744	0.435981		NZ_CP016020.1	Bacillus weihaiensis_chromosome_1	Bacillota/Firmicutes	4344873	36.48	1257	0.289306
NC_017527.1	Methanothrix harundinacea 6Ac, complete sequence	Methanobacteriati	2559043	60.6274	17225	6.73103		NZ_CP012373.1	Beggiatoa leptomitoformis_chromosome_1	Gammaproteobacteria	4265296	40.49	3603	0.844724
NC_015416.1	Methanothrix soehngenii GP6, complete sequence	Methanobacteriati	3008626	51.0304	5179	1.72138		NC_020515.1	Bibersteinia trehalosi USDA-ARS-USMARC-192_chromosome_1	Gammaproteobacteria	2407846	41.05	1082	0.449364
NC_008553.1	Methanothrix thermoacetophila PT, complete sequence	Methanobacteriati	1879471	53.5453	2833	1.50734		NZ_CP010049.1	Blochmannia endosymbiont of Camponotus (Colobopsis) obliquus_chromosome_1	Gammaproteobacteria	773940	27.36	79	0.102075
NC_015562.1	Methanotorris igneus Kol 5, complete sequence	Methanobacteriati	1854197	32.2999	1381	0.744797		NZ_CP010048.1	Blochmannia endosymbiont of Polyrhachis (Hedomyrma) turneri_chromosome_1	Gammaproteobacteria	749321	29.08	168	0.224203
NZ_CP133772.1	Oxyplasma meridianum strain M1 chromosome, complete genome	Methanobacteriati	1676007	39.7622	1166	0.695701		NC_012491.1	Brevibacillus brevis NBRC 100599_chromosome_1	Bacillota/Firmicutes	6296436	47.27	4775	0.758366
NZ_CP006019.1	Palaeococcus pacificus DY20341 chromosome, complete genome	Methanobacteriati	1859370	43.0443	1631	0.877179		NZ_CP007806.1	Brevibacillus laterosporus LMG 15441_chromosome_1	Bacillota/Firmicutes	5114147	41.11	2474	0.483756
NC_005877.1	Picrophilus oshimae DSM 9789, complete sequence	Methanobacteriati	1545895	35.9704	177	0.114497		NZ_CP009253.1	Buchnera aphidicola (Aphis glycines)_chromosome_1	Gammaproteobacteria	628164	25.58	28	0.0445743
NC_000868.1	Pyrococcus abyssi GE5, complete sequence	Methanobacteriati	1765118	44.7139	2808	1.59083		NZ_LT667503.1	Buchnera aphidicola (Cinara confinis)_chromosome_1	Gammaproteobacteria	443747	23.96	16	0.0360566
NZ_CP023154.1	Pyrococcus furiosus DSM 3638 chromosome, complete genome	Methanobacteriati	1889914	40.7516	2049	1.08418		NZ_LT635893.1	Buchnera aphidicola (Cinara pseudotaxifoliae)_chromosome_1	Gammaproteobacteria	446627	24.07	26	0.0582141
NC_000961.1	Pyrococcus horikoshii OT3, complete sequence	Methanobacteriati	1738505	41.879	2469	1.42019		NC_015662.1	Buchnera aphidicola (Cinara tujafilina)_chromosome_1	Gammaproteobacteria	444925	23.03	48	0.107883
NZ_CP010835.1	Pyrococcus kukulkanii strain NCB100 chromosome, complete genome	Methanobacteriati	1977126	44.6221	3245	1.64127		NZ_CP013259.1	Buchnera aphidicola (Diuraphis noxia)_chromosome_1	Gammaproteobacteria	636266	25.47	25	0.0392917
NC_015680.1	Pyrococcus yayanosii CH1, complete sequence	Methanobacteriati	1716818	51.6375	4176	2.43241		NZ_CP011299.1	Buchnera aphidicola (Schlechtendalia chinensis)_chromosome_1	Gammaproteobacteria	607835	25.79	32	0.0526459
NZ_CP041932.1	Thermococcus aciditolerans strain SY113 chromosome, complete genome	Methanobacteriati	2165038	54.9754	5424	2.50527		NZ_LN890285.1	Buchnera aphidicola (Tuberolachnus salignus)_chromosome_1	Gammaproteobacteria	421426	21.6	14	0.0332205
NZ_CP080572.1	Thermococcus argininiproducens strain IOH2 chromosome, complete genome	Methanobacteriati	1946248	39.4423	1492	0.766603		NC_008513.1	Buchnera aphidicola BCc_chromosome_1	Gammaproteobacteria	416380	20.1	21	0.0504347
NC_014804.1	Thermococcus barophilus MP, complete sequence	Methanobacteriati	2010078	41.7568	1821	0.905935		NC_017256.1	Buchnera aphidicola str, Ak (Acyrthosiphon kondoi)_chromosome_1	Gammaproteobacteria	641794	25.66	16	0.0249301
NZ_CP015101.1	Thermococcus barossii strain SHCK-94 chromosome, complete genome	Methanobacteriati	1922421	54.6922	4348	2.26173		NC_004545.1	Buchnera aphidicola str, Bp (Baizongia pistaciae)_chromosome_1	Gammaproteobacteria	615980	25.34	47	0.0763012
NZ_LR881183.1	Thermococcus camini strain IRI35c chromosome TIRI35C	Methanobacteriati	2022529	54.6297	4898	2.42172		NZ_CP002701.1	Buchnera aphidicola str, G002 (Myzus persicae)_chromosome_1	Gammaproteobacteria	643517	25.44	29	0.0450649
NZ_CP014854.1	Thermococcus celer Vu 13 = JCM 8558 strain Vu 13 chromosome, complete genome	Methanobacteriati	1866819	56.4475	6801	3.6431		NC_004061.1	Buchnera aphidicola str, Sg (Schizaphis graminum)_chromosome_1	Gammaproteobacteria	641454	25.33	30	0.0467687
NC_018015.1	Thermococcus cleftensis, complete sequence	Methanobacteriati	1950313	55.8175	5357	2.74674		NC_017259.1	Buchnera aphidicola str, Ua (Uroleucon ambrosiae)_chromosome_1	Gammaproteobacteria	615380	24.14	18	0.0292502
NZ_CP008887.1	Thermococcus eurythermalis strain A501 chromosome, complete genome	Methanobacteriati	2122535	53.4656	4148	1.95427		NZ_LT667500.1	Buchnera aphidicola_chromosome_1	Gammaproteobacteria	447673	28.09	70	0.156364
NC_012804.1	Thermococcus gammatolerans EJ3, complete sequence	Methanobacteriati	2045438	53.5615	4441	2.17117		NZ_CP017831.1	Butyrivibrio hungatei_chromosome_1	Bacillota/Firmicutes	3143784	39.91	481	0.153
NZ_CP014855.1	Thermococcus gorgonarius strain W-12 chromosome, complete genome	Methanobacteriati	1674122	51.6668	2790	1.66655		NZ_CP017830.1	Butyrivibrio hungatei_chromosome_2	Bacillota/Firmicutes	91776	37.71	15	0.163441
NZ_CP007140.1	Thermococcus guaymasensis DSM 11113 chromosome, complete genome	Methanobacteriati	1920914	52.8623	3628	1.88868		NC_014387.1	Butyrivibrio proteoclasticus B316_chromosome_1	Bacillota/Firmicutes	3554804	40.21	595	0.167379
NZ_LT900021.1	Thermococcus henrietii strain EXT12c chromosome I	Methanobacteriati	2155760	54.5767	4325	2.00625		NC_014388.1	Butyrivibrio proteoclasticus B316_chromosome_2	Bacillota/Firmicutes	302358	40.04	54	0.178596
NZ_CP015193.1	Thermococcus chitonophagus strain GC74 chromosome, complete genome	Methanobacteriati	1961979	44.9217	3125	1.59278		NC_003869.1	Caldanaerobacter subterraneus subsp, tengcongensis MB4_chromosome_1	Bacillota/Firmicutes	2689445	37.57	1968	0.731749
NZ_CP040846.1	Thermococcus indicus strain IOH1 chromosome, complete genome	Methanobacteriati	2226336	54.8997	5766	2.58991		NC_012034.1	Caldicellulosiruptor bescii DSM 6725_chromosome_1	Bacillota/Firmicutes	2919718	35.17	865	0.296261
NC_006624.1	Thermococcus kodakarensis KOD1, complete sequence	Methanobacteriati	2088737	51.9955	3480	1.66608		NC_009437.1	Caldicellulosiruptor saccharolyticus DSM 8903_chromosome_1	Bacillota/Firmicutes	2970275	35.25	837	0.281792
NC_022084.1	Thermococcus litoralis DSM 5473, complete sequence	Methanobacteriati	2215172	43.0872	2425	1.09472		NZ_CP013920.1	Candidatus Arsenophonus lipoptenae_chromosome_1	Gammaproteobacteria	836724	24.87	53	0.0633423
NZ_CP007264.1	Thermococcus nautili strain 30-1 chromosome, complete genome	Methanobacteriati	1976356	54.8417	3698	1.87112		NZ_CP011126.1	Candidatus Coxiella mudrowiae_chromosome_1	Gammaproteobacteria	1733840	38.17	1077	0.621165
NC_011529.1	Thermococcus onnurineus NA1, complete sequence	Methanobacteriati	1847607	51.2727	2291	1.23998		NC_009465.1	Candidatus Vesicomyosocius okutanii HA_chromosome_1	Gammaproteobacteria	1022154	31.59	163	0.159467
NZ_CP015102.1	Thermococcus pacificus strain P-4 chromosome, complete genome	Methanobacteriati	1785673	54.2408	3691	2.06701		NC_007503.1	Carboxydothermus hydrogenoformans Z-2901_chromosome_1	Bacillota/Firmicutes	2401520	42.05	3555	1.48031
NZ_CP006965.1	Thermococcus paralvinellae strain ES1 chromosome, complete genome	Methanobacteriati	1957742	40.2965	1171	0.598138		NC_022606.1	Carnobacterium inhibens subsp, gilichinskyi_chromosome_1	Bacillota/Firmicutes	2347813	35.26	260	0.110741
NZ_CP014750.1	Thermococcus peptonophilus strain OG-1 chromosome, complete genome	Methanobacteriati	1847000	51.7292	2929	1.58581		NC_019425.2	Carnobacterium maltaromaticum LMA28_chromosome_1	Bacillota/Firmicutes	3650416	34.53	522	0.142997
NZ_CP015520.1	Thermococcus piezophilus strain CDGS chromosome, complete genome	Methanobacteriati	1928800	51.107	2774	1.4382		NZ_CP009451.1	Cedecea neteri_chromosome_1	Gammaproteobacteria	4876443	55.1	4182	0.857592
NZ_CP014862.1	Thermococcus profundus strain DT 5432 chromosome, complete genome	Methanobacteriati	2005098	53.2604	4863	2.42532		NC_015275.1	Cellulosilyticum lentocellum DSM 5427_chromosome_1	Bacillota/Firmicutes	4714237	34.32	1216	0.257942
NZ_CP015106.1	Thermococcus radiotolerans strain EJ2 chromosome, complete genome	Methanobacteriati	1868990	55.5977	3990	2.13484		NC_010995.1	Cellvibrio japonicus Ueda107_chromosome_1	Gammaproteobacteria	4576573	51.99	5680	1.2411
NC_012883.1	Thermococcus sibiricus MM 739, complete sequence	Methanobacteriati	1845800	40.2013	1578	0.854914		NZ_CP007557.1	Citrobacter freundii CFNIH1_chromosome_1	Gammaproteobacteria	5099034	52.25	3699	0.725432
NZ_CP015103.1	Thermococcus siculi strain RG-20 chromosome, complete genome	Methanobacteriati	2029167	54.9939	5079	2.503		NZ_CP009687.1	Clostridium aceticum_chromosome_1	Bacillota/Firmicutes	4201318	35.29	2441	0.581008
NZ_CP102602.1	Thermococcus thermotolerans strain 813A4 chromosome, complete genome	Methanobacteriati	2070864	53.4878	4455	2.15128		NZ_CP014176.1	Clostridium argentinense_chromosome_1	Bacillota/Firmicutes	4662988	28.85	692	0.148403
NC_002578.1	Thermoplasma acidophilum DSM 1728, complete sequence	Methanobacteriati	1564906	45.9944	710	0.453701		NC_022592.1	Clostridium autoethanogenum DSM 10061_chromosome_1	Bacillota/Firmicutes	4352205	31.09	655	0.150498
NC_002689.2	Thermoplasma volcanium GSS1, complete sequence	Methanobacteriati	1584804	39.9185	563	0.355249		NZ_CP006905.1	Clostridium baratii str, Sullivan_chromosome_1	Bacillota/Firmicutes	3153266	28.29	463	0.146832
								NZ_CP010086.2	Clostridium beijerinckii_chromosome_1	Bacillota/Firmicutes	6485394	30	972	0.149875
STATISTICS_ARCHAEA			LENGTH	GC %	PQS_COUNTS_1.2	PQS FREQUENCY		NZ_HG917868.1	Clostridium bornimense_chromosome_1	Bacillota/Firmicutes	2917864	29.78	469	0.160734
SUM			282138336	5512.4	349775	156.216		NZ_HG917869.1	Clostridium bornimense_chromosome_2	Bacillota/Firmicutes	699161	28.09	102	0.145889
CNT			123	123	123	123		NC_010674.1	Clostridium botulinum B str, Eklund 17B (NRP)_chromosome_1	Bacillota/Firmicutes	3800327	27.51	481	0.126568
AVG			2.29381e+06	44.8162	2843.7	1.27005		NC_015425.1	Clostridium botulinum BKT015925_chromosome_1	Bacillota/Firmicutes	2773157	28.49	475	0.171285
MIN			1328194	26.9318	160	0.0863169		NZ_CP013252.1	Clostridium butyricum_chromosome_1	Bacillota/Firmicutes	3824894	28.83	517	0.135167
MAX			5751492	62.0686	17225	6.73103		NZ_CP013489.1	Clostridium butyricum_chromosome_2	Bacillota/Firmicutes	803000	28.3	79	0.0983811
VAR			6.27616e+11	77.2032	6.40127e+06	1.14943		NZ_CP011803.1	Clostridium carboxidivorans P7_chromosome_1	Bacillota/Firmicutes	5732880	29.94	677	0.118091
STDEV			795462	8.82247	2540.42	1.0765		NC_014393.1	Clostridium cellulovorans 743B_chromosome_1	Bacillota/Firmicutes	5262222	31.21	808	0.153547
Q1			1.79532e+06	39.6023	920.5	0.44443		NZ_CP015756.1	Clostridium estertheticum subsp, estertheticum_chromosome_1	Bacillota/Firmicutes	4760574	30.92	991	0.208168
MEDIAN Q2			2005098	43.0184	2285	0.890729		NZ_CP017603.1	Clostridium formicaceticum_chromosome_1	Bacillota/Firmicutes	4586755	35.53	2822	0.61525
Q3			2552792	52.9854	4069	1.98026		NZ_LT799839.1	Clostridium chauvoei JF4335_chromosome_1	Bacillota/Firmicutes	2887451	28.29	521	0.180436
								NC_009706.1	Clostridium kluyveri DSM 555_chromosome_1	Bacillota/Firmicutes	3964618	32.02	1281	0.323108
								NC_008593.1	Clostridium novyi NT_chromosome_1	Bacillota/Firmicutes	2547720	28.86	385	0.151116
								NC_021182.1	Clostridium pasteurianum BC1_chromosome_1	Bacillota/Firmicutes	4990707	30.58	803	0.160899
								NZ_CP009268.1	Clostridium pasteurianum DSM 525 = ATCC 6013_chromosome_1	Bacillota/Firmicutes	4352101	29.94	630	0.144758
								NC_008261.1	Clostridium perfringens ATCC 13124_chromosome_1	Bacillota/Firmicutes	3256683	28.38	506	0.155373
								NC_022571.1	Clostridium saccharobutylicum DSM 13864_chromosome_1	Bacillota/Firmicutes	5107814	28.66	628	0.122949
								NC_020291.1	Clostridium saccharoperbutylacetonicum N1-4(HMT)_chromosome_1	Bacillota/Firmicutes	6530257	29.54	935	0.14318
								NZ_CP017253.2	Clostridium taeniosporum_chromosome_1	Bacillota/Firmicutes	3264813	26.62	341	0.104447
								NC_004557.1	Clostridium tetani E88_chromosome_1	Bacillota/Firmicutes	2799251	28.75	519	0.185407
								NZ_CP014170.1	Clostridium tyrobutyricum_chromosome_1	Bacillota/Firmicutes	3071606	31.08	503	0.163758
								NC_003910.7	Colwellia psychrerythraea 34H_chromosome_1	Gammaproteobacteria	5373180	38.01	805	0.149818
								NZ_CP007541.1	Coxiella endosymbiont of Amblyomma americanum_chromosome_1	Gammaproteobacteria	656901	34.59	132	0.200944
								NZ_CP011047.1	Cronobacter sakazakii_chromosome_1	Gammaproteobacteria	4511265	56.71	3017	0.66877
								NZ_CP007033.1	Dehalobacter restrictus DSM 9455_chromosome_1	Bacillota/Firmicutes	2943336	44.56	1589	0.539864
								NZ_CP022121.1	Dehalobacterium formicoaceticum_chromosome_1	Bacillota/Firmicutes	3766545	43.17	4307	1.14349
								NC_021184.1	Desulfallas gibsoniae DSM 7213_chromosome_1	Bacillota/Firmicutes	4855529	45.49	6505	1.33971
								NC_018017.1	Desulfitobacterium dehalogenans ATCC 51507_chromosome_1	Bacillota/Firmicutes	4321753	44.97	5646	1.30641
								NC_019903.1	Desulfitobacterium dichloroeliminans LMG P-21439_chromosome_1	Bacillota/Firmicutes	3624449	44.22	3621	0.999048
								NC_011830.1	Desulfitobacterium hafniense DCB-2_chromosome_1	Bacillota/Firmicutes	5279134	47.54	8339	1.57962
								NZ_CP007032.1	Desulfitobacterium metallireducens DSM 15288_chromosome_1	Bacillota/Firmicutes	3176073	41.89	2439	0.767929
								NC_013216.1	Desulfofarcimen acetoxidans DSM 771_chromosome_1	Bacillota/Firmicutes	4545624	41.55	2926	0.643696
								NC_018068.1	Desulfosporosinus acidiphilus SJ4_chromosome_1	Bacillota/Firmicutes	4926837	42.14	3823	0.775954
								NC_018515.1	Desulfosporosinus meridiei DSM 13257_chromosome_1	Bacillota/Firmicutes	4873567	41.78	4459	0.914936
								NC_016584.1	Desulfosporosinus orientis DSM 765_chromosome_1	Bacillota/Firmicutes	5863081	42.85	5280	0.90055
								NZ_CP019698.1	Desulfotomaculum ferrireducens_chromosome_1	Bacillota/Firmicutes	3240180	45.38	4365	1.34715
								NC_015565.1	Desulfotomaculum nigrificans CO-1-SRB_chromosome_1	Bacillota/Firmicutes	2892255	46.63	4546	1.57178
								NC_009253.1	Desulfotomaculum reducens MI-1_chromosome_1	Bacillota/Firmicutes	3608104	42.28	3736	1.03545
								NC_015589.1	Desulfotomaculum ruminis DSM 2154_chromosome_1	Bacillota/Firmicutes	3969014	47.24	6103	1.53766
								NZ_CP017037.1	Dialister pneumosintes_chromosome_1	Bacillota/Firmicutes	1274073	35.19	357	0.280204
								NZ_CP015137.1	Dickeya solani IPO 2222_chromosome_1	Gammaproteobacteria	4919833	56.24	4981	1.01243
								NC_013592.1	Dickeya zeae Ech586_chromosome_1	Gammaproteobacteria	4818394	53.64	5217	1.08273
								NC_009446.1	Dichelobacter nodosus VCS1703A_chromosome_1	Gammaproteobacteria	1389350	44.4	328	0.236082
								NZ_CP015249.1	Dokdonella koreensis DS-123_chromosome_1	Gammaproteobacteria	4446619	70.35	4471	1.00548
								NZ_CP007444.1	Dyella jiangningensis_chromosome_1	Gammaproteobacteria	5396991	64.23	5285	0.979249
								NZ_CP014841.1	Dyella thiooxydans_chromosome_1	Gammaproteobacteria	4227172	67.98	6765	1.60036
								NZ_CP006664.1	Edwardsiella anguillarum ET080813_chromosome_1	Gammaproteobacteria	4200387	58.72	7545	1.79626
								NZ_AP013042.1	endosymbiont of Bathymodiolus septemdierum str, Myojin knoll_chromosome_1	Gammaproteobacteria	1469434	38.74	586	0.398793
								NZ_AP012978.1	endosymbiont of unidentified scaly snail isolate Monju_chromosome_1	Gammaproteobacteria	2597759	65.06	5678	2.18573
								NZ_CP014606.1	endosymbiont 'TC1' of Trimyema compressum_chromosome_1	Bacillota/Firmicutes	1586453	32.82	364	0.229443
								NZ_CP017179.1	Enterobacter hormaechei subsp, steigerwaltii_chromosome_1	Gammaproteobacteria	4782480	55.55	4695	0.981708
								NC_020995.1	Enterococcus casseliflavus EC20_chromosome_1	Bacillota/Firmicutes	3427276	42.85	1214	0.354217
								NC_018081.1	Enterococcus hirae ATCC 9790_chromosome_1	Bacillota/Firmicutes	2827741	36.94	523	0.184953
								NC_022878.1	Enterococcus mundtii QU 25_chromosome_1	Bacillota/Firmicutes	3022186	38.61	665	0.220039
								NC_013961.1	Erwinia amylovora CFBP1430_chromosome_1	Gammaproteobacteria	3805573	53.6	3242	0.851909
								NC_014306.1	Erwinia billingiae Eb661_chromosome_1	Gammaproteobacteria	5100167	55.2	3398	0.666253
								NZ_LN907827.1	Erwinia gerundensis_chromosome_1	Gammaproteobacteria	3775020	55.42	1541	0.40821
								NZ_CP013213.1	Erysipelothrix larvae_chromosome_1	Bacillota/Firmicutes	2495108	37.43	744	0.298183
								NC_015601.1	Erysipelothrix rhusiopathiae str, Fujisawa_chromosome_1	Bacillota/Firmicutes	1787941	36.56	318	0.177858
								NC_014828.1	Ethanoligenens harbinense YUAN-3_chromosome_1	Bacillota/Firmicutes	3008576	55.56	3292	1.09421
								NZ_CP019962.1	Eubacterium limosum_chromosome_1	Bacillota/Firmicutes	4422837	47.19	2948	0.666541
								NZ_CP012068.1	Eubacterium sulci ATCC 35585_chromosome_1	Bacillota/Firmicutes	1739380	39.92	182	0.104635
								NC_010556.1	Exiguobacterium sibiricum 255-15_chromosome_1	Bacillota/Firmicutes	3034136	47.72	969	0.319366
								NZ_LT635475.1	Ezakiella massiliensis_chromosome_1	Bacillota/Firmicutes	1741785	36.69	455	0.261226
								NZ_CP011391.1	Faecalibaculum rodentium_chromosome_1	Bacillota/Firmicutes	2542486	53.97	2223	0.874341
								NC_014541.1	Ferrimonas balearica DSM 9799_chromosome_1	Gammaproteobacteria	4279159	60.22	9676	2.26119
								NZ_CP015378.1	Fictibacillus phosphorivorans_chromosome_1	Bacillota/Firmicutes	4230665	39.35	1084	0.256224
								NC_016630.1	Filifactor alocis ATCC 35896_chromosome_1	Bacillota/Firmicutes	1931012	35.45	325	0.168306
								NC_010376.1	Finegoldia magna ATCC 29328_chromosome_1	Bacillota/Firmicutes	1797577	32.31	149	0.0828894
								NZ_CP015406.2	Flavonifractor plautii_chromosome_1	Bacillota/Firmicutes	3818478	60.91	16284	4.26453
								NZ_CP022132.1	Francisella halioticida_chromosome_1	Gammaproteobacteria	2197430	31.18	201	0.0914705
								NZ_CP013022.1	Francisella persica ATCC VR-331_chromosome_1	Gammaproteobacteria	1540768	31.43	91	0.0590615
								NC_010336.1	Francisella philomiragia subsp, philomiragia ATCC 25017_chromosome_1	Gammaproteobacteria	2045775	32.57	164	0.0801652
								NC_017033.1	Frateuria aurantia DSM 6220_chromosome_1	Gammaproteobacteria	3603458	63.4	5309	1.47331
								NZ_CP009056.1	Frischella perrara_chromosome_1	Gammaproteobacteria	2692351	34.12	533	0.197968
								NC_015460.1	Gallibacterium anatis UMN179_chromosome_1	Gammaproteobacteria	2687335	39.88	658	0.244852
								NC_009328.1	Geobacillus thermodenitrificans NG80-2_chromosome_1	Bacillota/Firmicutes	3550319	49.01	3174	0.894004
								NZ_CP014335.1	Geobacillus thermoleovorans_chromosome_1	Bacillota/Firmicutes	3450609	52.39	3782	1.09604
								NZ_CP017269.1	Geosporobacter ferrireducens_chromosome_1	Bacillota/Firmicutes	5792634	38.61	2983	0.514964
								NZ_CP007445.1	Gilliamella apicola_chromosome_1	Gammaproteobacteria	3139412	33.62	321	0.102248
								NC_016041.1	Glaciecola nitratireducens FR1064_chromosome_1	Gammaproteobacteria	4134229	42.3	782	0.189153
								NC_011852.1	Glaesserella parasuis SH0165_chromosome_1	Gammaproteobacteria	2269156	39.99	1381	0.608596
								NC_018664.1	Gottschalkia acidurici 9a_chromosome_1	Bacillota/Firmicutes	3105335	29.93	408	0.131387
								NZ_CP018632.1	Granulosicoccus antarcticus IMCC3135_chromosome_1	Gammaproteobacteria	7783862	52.86	5356	0.68809
								NZ_CP014056.2	Grimontia hollisae_chromosome_1	Gammaproteobacteria	3215321	49.74	2535	0.788413
								NZ_CP014055.2	Grimontia hollisae_chromosome_2	Gammaproteobacteria	783118	48.58	637	0.813415
								NZ_CP007142.1	Gynuella sunshinyii YC6258_chromosome_1	Gammaproteobacteria	6475959	48.63	3795	0.586014
								NC_007645.1	Hahella chejuensis KCTC 2396_chromosome_1	Gammaproteobacteria	7215267	53.87	7758	1.07522
								NZ_CP019450.1	Halioglobus japonicus_chromosome_1	Gammaproteobacteria	4085301	57.66	4781	1.17029
								NZ_CP019046.1	Halioglobus pacificus_chromosome_1	Gammaproteobacteria	4847776	57.48	6202	1.27935
								NZ_CP015243.1	Halotalea alkalilenta_chromosome_1	Gammaproteobacteria	4387428	64.31	7212	1.64379
								NC_013422.1	Halothiobacillus neapolitanus c2_chromosome_1	Gammaproteobacteria	2582886	54.71	2540	0.983396
								NC_010337.2	Heliobacterium modesticaldum Ice1_chromosome_1	Bacillota/Firmicutes	3075407	56.98	5553	1.80561
								NC_010519.1	Histophilus somni 2336_chromosome_1	Gammaproteobacteria	2263857	37.38	823	0.363539
								NC_016627.1	Hungateiclostridium clariflavum DSM 19732_chromosome_1	Bacillota/Firmicutes	4897678	35.72	1414	0.288708
								NC_009012.1	Hungateiclostridium thermocellum ATCC 27405_chromosome_1	Bacillota/Firmicutes	3843301	38.99	1522	0.396014
								NC_007520.2	Hydrogenovibrio crunogenus XCL-2_chromosome_1	Gammaproteobacteria	2427734	43.13	1174	0.483579
								NZ_LT700187.1	Christensenella massiliensis_chromosome_1	Bacillota/Firmicutes	2560186	50.38	2108	0.823378
								NC_006512.1	Idiomarina loihiensis L2TR_chromosome_1	Gammaproteobacteria	2839318	47.04	858	0.302185
								NZ_CP022133.1	Idiomarina piscisalsi_chromosome_1	Gammaproteobacteria	2587498	47.36	758	0.292947
								NZ_CP014671.1	Immundisolibacter cernigliae_chromosome_1	Gammaproteobacteria	3243537	67.79	3935	1.21318
								NZ_CP011307.1	Intestinimonas butyriciproducens_chromosome_1	Bacillota/Firmicutes	3376475	59.06	11075	3.28005
								NZ_CP019728.1	Jeotgalibaca dankookensis_chromosome_1	Bacillota/Firmicutes	2096058	37.48	496	0.236635
								NZ_CP009416.1	Jeotgalibacillus malaysiensis_chromosome_1	Bacillota/Firmicutes	3516439	42.71	1489	0.42344
								NZ_CP010975.1	Kangiella geojedonensis_chromosome_1	Gammaproteobacteria	2495242	43.78	673	0.269713
								NC_013166.1	Kangiella koreensis DSM 16069_chromosome_1	Gammaproteobacteria	2852073	43.69	815	0.285757
								NZ_CP012418.1	Kangiella sediminilitoris_chromosome_1	Gammaproteobacteria	2496140	43.4	815	0.326504
								NZ_CP011636.1	Klebsiella oxytoca_chromosome_1	Gammaproteobacteria	6257473	55.75	5719	0.913947
								NZ_CP019445.1	Kosakonia cowanii JCM 10956 = DSM 18146_chromosome_1	Gammaproteobacteria	4646998	56.29	3637	0.782656
								NZ_CP007215.2	Kosakonia sacchari SP1_chromosome_1	Gammaproteobacteria	4902027	53.74	2893	0.590164
								NC_014098.1	Kyrpidia tusciae DSM 2912_chromosome_1	Bacillota/Firmicutes	3384766	59.11	16136	4.76724
								NZ_CP013650.1	Lacimicrobium alkaliphilum_chromosome_1	Gammaproteobacteria	4378835	50.62	3224	0.736269
								NZ_AP014808.1	Lactobacillus acetotolerans_chromosome_1	Bacillota/Firmicutes	1704859	36.72	143	0.0838779
								NZ_LT630287.1	Lactobacillus acidipiscis_chromosome_1	Bacillota/Firmicutes	2607423	39.8	450	0.172584
								NZ_CP016766.1	Lactobacillus agilis_chromosome_1	Bacillota/Firmicutes	2187209	41.57	1514	0.692206
								NZ_CP020457.1	Lactobacillus amylolyticus_chromosome_1	Bacillota/Firmicutes	1422440	38.46	96	0.0674897
								NZ_CP018888.1	Lactobacillus amylophilus DSM 20533 = JCM 1125_chromosome_1	Bacillota/Firmicutes	1610352	43.65	426	0.264538
								NC_015214.1	Lactobacillus amylovorus_chromosome_1	Bacillota/Firmicutes	2078001	38.15	188	0.0904716
								NZ_CP014873.1	Lactobacillus backii_chromosome_1	Bacillota/Firmicutes	2672521	40.82	484	0.181102
								NC_008497.1	Lactobacillus brevis ATCC 367_chromosome_1	Bacillota/Firmicutes	2291220	46.22	1514	0.660783
								NC_018610.1	Lactobacillus buchneri CD034_chromosome_1	Bacillota/Firmicutes	2500564	44.37	810	0.323927
								NZ_CP017996.1	Lactobacillus crustorum_chromosome_1	Bacillota/Firmicutes	2261471	35.02	183	0.0809208
								NZ_CP018906.1	Lactobacillus curieae_chromosome_1	Bacillota/Firmicutes	2095860	39.78	525	0.250494
								NZ_CP022474.1	Lactobacillus curvatus_chromosome_1	Bacillota/Firmicutes	2114309	41.66	662	0.313105
								NC_008054.1	Lactobacillus delbrueckii subsp, bulgaricus ATCC 11842 = JCM 1002_chromosome_1	Bacillota/Firmicutes	1864998	49.72	1491	0.799465
								NC_010610.1	Lactobacillus fermentum IFO 3956_chromosome_1	Bacillota/Firmicutes	2098685	51.47	3911	1.86355
								NZ_CP012890.1	Lactobacillus gallinarum_chromosome_1	Bacillota/Firmicutes	2317164	36.82	174	0.0750918
								NC_008530.1	Lactobacillus gasseri ATCC 33323 = JCM 1131_chromosome_1	Bacillota/Firmicutes	1894360	35.26	153	0.0807661
								NZ_CP012034.1	Lactobacillus ginsenosidimutans_chromosome_1	Bacillota/Firmicutes	2590556	36.71	266	0.102681
								NZ_CP012559.1	Lactobacillus heilongjiangensis_chromosome_1	Bacillota/Firmicutes	2790548	37.49	247	0.0885131
								NZ_CP012381.1	Lactobacillus helveticus_chromosome_1	Bacillota/Firmicutes	2160583	36.81	162	0.0749798
								NZ_AP014680.1	Lactobacillus hokkaidonensis JCM 18461_chromosome_1	Bacillota/Firmicutes	2277985	38.12	322	0.141353
								NZ_CP018809.1	Lactobacillus jensenii_chromosome_1	Bacillota/Firmicutes	1672949	34.44	168	0.100421
								NC_015602.1	Lactobacillus kefiranofaciens ZW3_chromosome_1	Bacillota/Firmicutes	2113023	37.7	170	0.0804535
								NZ_CP012033.1	Lactobacillus koreensis_chromosome_1	Bacillota/Firmicutes	3006812	49.23	2222	0.738989
								NZ_CP012920.1	Lactobacillus kunkeei_chromosome_1	Bacillota/Firmicutes	1614522	36.86	138	0.0854742
								NZ_CP014907.1	Lactobacillus lindneri_chromosome_1	Bacillota/Firmicutes	1416623	34.26	136	0.096003
								NZ_CP011013.1	Lactobacillus mucosae LM1_chromosome_1	Bacillota/Firmicutes	2326299	46.47	578	0.248463
								NZ_CP018796.1	Lactobacillus parabuchneri_chromosome_1	Bacillota/Firmicutes	2600578	43.58	709	0.272632
								NZ_AP012541.1	Lactobacillus paracasei subsp, paracasei JCM 8130_chromosome_1	Bacillota/Firmicutes	2995875	46.59	762	0.25435
								NZ_CP014915.1	Lactobacillus paracollinoides_chromosome_1	Bacillota/Firmicutes	3476943	47.18	1675	0.481745
								NC_009513.1	Lactobacillus reuteri DSM 20016_chromosome_1	Bacillota/Firmicutes	1999618	38.87	445	0.222543
								NC_013198.1	Lactobacillus rhamnosus GG_chromosome_1	Bacillota/Firmicutes	3010111	46.69	1019	0.338526
								NC_015975.1	Lactobacillus ruminis ATCC 27782_chromosome_1	Bacillota/Firmicutes	2066652	43.47	367	0.177582
								NZ_CP020459.1	Lactobacillus sakei_chromosome_1	Bacillota/Firmicutes	1945884	41.27	528	0.271342
								NC_015978.1	Lactobacillus sanfranciscensis TMW 1,1304_chromosome_1	Bacillota/Firmicutes	1298316	34.7	111	0.0854954
								NZ_LT854705.1	Lactobacillus zymae_chromosome_1	Bacillota/Firmicutes	2734129	52.92	3408	1.24647
								NC_015930.1	Lactococcus garvieae ATCC 49156_chromosome_1	Bacillota/Firmicutes	1950135	38.83	469	0.240496
								NZ_LN774769.1	Lactococcus piscium MKFS47_chromosome_1	Bacillota/Firmicutes	2394138	38.79	388	0.162063
								NZ_LT635479.1	Lachnoclostridium phocaeense_chromosome_1	Bacillota/Firmicutes	3500754	50.62	4828	1.37913
								NC_010001.1	Lachnoclostridium phytofermentans ISDg_chromosome_1	Bacillota/Firmicutes	4847594	35.35	935	0.192879
								NZ_CP016397.1	Legionella clemsonensis_chromosome_1	Gammaproteobacteria	3272100	39.36	1176	0.359402
								NZ_LN614827.1	Legionella fallonii LLAP-10_chromosome_1	Gammaproteobacteria	4181563	38.29	1943	0.464659
								NZ_LN681225.1	Legionella hackeliae_chromosome_1	Gammaproteobacteria	3440975	39.02	1344	0.390587
								NC_013861.1	Legionella longbeachae NSW150_chromosome_1	Gammaproteobacteria	4077332	37.11	1641	0.402469
								NZ_CP004006.1	Legionella oakridgensis ATCC 33761 = DSM 21215_chromosome_1	Gammaproteobacteria	2722964	40.88	1123	0.412418
								NZ_CP013862.1	Lentibacillus amyloliquefaciens_chromosome_1	Bacillota/Firmicutes	3858284	42.12	1479	0.383331
								NC_018673.1	Leuconostoc carnosum JB16_chromosome_1	Bacillota/Firmicutes	1645096	37.24	204	0.124005
								NC_010471.1	Leuconostoc citreum KM20_chromosome_1	Bacillota/Firmicutes	1796284	38.99	330	0.183713
								NC_014319.1	Leuconostoc gelidum subsp, gasicomitatum LMG 18811_chromosome_1	Bacillota/Firmicutes	1954080	36.66	252	0.128961
								NC_014136.1	Leuconostoc kimchii IMSNU 11154_chromosome_1	Bacillota/Firmicutes	2002721	38	290	0.144803
								NZ_CP016598.1	Leuconostoc lactis_chromosome_1	Bacillota/Firmicutes	1737502	43.32	710	0.408633
								NC_008531.1	Leuconostoc mesenteroides subsp, mesenteroides ATCC 8293_chromosome_1	Bacillota/Firmicutes	2038396	37.71	307	0.150609
								NZ_AP014924.1	Limnochorda pilosa_chromosome_1	Bacillota/Firmicutes	3817036	69.73	22887	5.99601
								NZ_CP010820.1	Lysinibacillus fusiformis_chromosome_1	Bacillota/Firmicutes	4843789	37.62	1416	0.292333
								NZ_CP017560.1	Lysinibacillus sphaericus_chromosome_1	Bacillota/Firmicutes	3436578	38.99	1493	0.434444
								NZ_CP013141.1	Lysobacter antibioticus_chromosome_1	Gammaproteobacteria	5765176	66.81	7394	1.28253
								NZ_CP011130.1	Lysobacter capsici_chromosome_1	Gammaproteobacteria	6391889	66.62	9017	1.41069
								NZ_CP021059.1	Macrococcus canis_chromosome_1	Bacillota/Firmicutes	2363414	37.1	198	0.0837771
								NC_013895.2	Mageeibacillus indolicus UPII9-5_chromosome_1	Bacillota/Firmicutes	1809746	44.21	914	0.505043
								NC_015520.1	Mahella australiensis 50-1 BON_chromosome_1	Bacillota/Firmicutes	3135972	43.45	1393	0.4442
								NC_021082.1	Mannheimia haemolytica M42548_chromosome_1	Gammaproteobacteria	2731870	41.05	1146	0.419493
								NZ_CP007031.1	Marichromatium purpuratum 984_chromosome_1	Gammaproteobacteria	3779112	67.86	10697	2.83056
								CP001978.1	Marinobacter adhaerens HP15_chromosome_1	Gammaproteobacteria	4421911	57.14	4466	1.00997
								NC_017067.1	Marinobacter hydrocarbonoclasticus ATCC 49840_chromosome_1	Gammaproteobacteria	3989480	57.43	4744	1.18913
								NZ_CP011494.1	Marinobacter psychrophilus_chromosome_1	Gammaproteobacteria	3998597	53.84	2793	0.698495
								NZ_CP007152.1	Marinobacter salarius_chromosome_1	Gammaproteobacteria	4616532	57.08	5765	1.24877
								NZ_CP017715.1	Marinobacter salinus_chromosome_1	Gammaproteobacteria	4121005	55.91	4647	1.12764
								NC_015276.1	Marinomonas mediterranea MMB-1_chromosome_1	Gammaproteobacteria	4684316	44.13	1867	0.398564
								NC_015559.1	Marinomonas posidonica IVIA-Po-181_chromosome_1	Gammaproteobacteria	3899940	44.29	1798	0.461033
								NZ_CP009240.1	Megasphaera elsdenii 14-14_chromosome_1	Bacillota/Firmicutes	2504349	52.75	1236	0.493541
								NZ_CP006683.1	Melissococcus plutonius S1_chromosome_1	Bacillota/Firmicutes	1896191	31.42	150	0.079106
								NC_002977.6	Methylococcus capsulatus str, Bath_chromosome_1	Gammaproteobacteria	3304561	63.58	7454	2.25567
								NZ_FO082060.1	Methylomicrobium alcaliphilum 20Z_chromosome_1	Gammaproteobacteria	4668296	48.75	2609	0.558876
								NC_016112.1	Methylomicrobium alcaliphilum 20Z_chromosome_2	Gammaproteobacteria	4668296	48.75	2609	0.558876
								NZ_CP014476.1	Methylomonas denitrificans_chromosome_1	Gammaproteobacteria	5172098	51.66	2963	0.572882
								NC_015572.1	Methylomonas methanica MC09_chromosome_1	Gammaproteobacteria	5051681	51.31	3716	0.735597
								NC_017856.1	Methylophaga frappieri_chromosome_1	Gammaproteobacteria	2697465	47.8	1289	0.477856
								NC_017857.3	Methylophaga nitratireducenticrescens_chromosome_1	Gammaproteobacteria	3137100	44.75	1289	0.410889
								NZ_CP022129.1	Methylovulum psychrotolerans_chromosome_1	Gammaproteobacteria	4923400	50.88	10625	2.15806
								NZ_CP019650.1	Microbulbifer agarilyticus_chromosome_1	Gammaproteobacteria	4255625	55.44	4841	1.13755
								NZ_CP014864.1	Microbulbifer thermotolerans_chromosome_1	Gammaproteobacteria	3938396	56.57	6484	1.64636
								NC_014147.1	Moraxella catarrhalis BBH18_chromosome_1	Gammaproteobacteria	1863286	41.67	998	0.535613
								NZ_CP014234.1	Moraxella osloensis_chromosome_1	Gammaproteobacteria	2434688	43.85	1640	0.673598
								NZ_CP011158.1	Moraxella ovis_chromosome_1	Gammaproteobacteria	2265514	45.36	1643	0.725222
								NC_020418.1	Morganella morganii subsp, morganii KT_chromosome_1	Gammaproteobacteria	3799539	51.14	2399	0.631392
								NZ_LN554852.1	Moritella viscosa_chromosome_1	Gammaproteobacteria	5086074	39.44	1189	0.233776
								NC_010718.1	Natranaerobius thermophilus JW/NM-WN-LF_chromosome_1	Bacillota/Firmicutes	3165557	36.32	1249	0.394559
								NZ_LT635480.1	Ndongobacter massiliensis_chromosome_1	Bacillota/Firmicutes	1864878	49.69	1370	0.734633
								NZ_LT700188.1	Negativicoccus massiliensis_chromosome_1	Bacillota/Firmicutes	1360589	51.14	483	0.354993
								NC_007484.1	Nitrosococcus oceani ATCC 19707_chromosome_1	Gammaproteobacteria	3481691	50.32	7262	2.08577
								NC_014315.1	Nitrosococcus watsonii C-113_chromosome_1	Gammaproteobacteria	3328570	50.12	6456	1.93957
								NZ_CP019699.1	Novibacillus thermophilus_chromosome_1	Bacillota/Firmicutes	3629225	50.44	4470	1.23167
								NZ_CP014608.1	Obesumbacterium proteus_chromosome_1	Gammaproteobacteria	5011796	49.09	2842	0.567062
								NZ_CP012358.1	Oblitimonas alkaliphila_chromosome_1	Gammaproteobacteria	2494031	47.36	1442	0.57818
								NZ_CP019343.1	Oceanicoccus sagamiensis_chromosome_1	Gammaproteobacteria	4472079	47.7	4410	0.986119
								NZ_CP021377.1	Oceanisphaera profunda_chromosome_1	Gammaproteobacteria	3508860	49.77	2196	0.625844
								NC_004193.1	Oceanobacillus iheyensis HTE831_chromosome_1	Bacillota/Firmicutes	3630528	35.68	804	0.221455
								NC_008528.1	Oenococcus oeni PSU-1_chromosome_1	Bacillota/Firmicutes	1780517	37.89	191	0.107272
								NZ_CP021425.1	Oleiphilus messinensis_chromosome_1	Gammaproteobacteria	6379281	47.8	5739	0.899631
								NZ_FO203512.1	Oleispira antarctica RB-8_chromosome_1	Gammaproteobacteria	4406383	42.16	1479	0.335649
								NC_016048.1	Oscillibacter valericigenes Sjm18-20_chromosome_1	Bacillota/Firmicutes	4410036	53.32	6208	1.4077
								NZ_CP011058.1	Paenibacillus beijingensis_chromosome_1	Bacillota/Firmicutes	5749967	52.54	4711	0.819309
								NZ_CP009285.1	Paenibacillus borealis_chromosome_1	Bacillota/Firmicutes	8156808	51.39	8413	1.03141
								NZ_CP013023.1	Paenibacillus bovis_chromosome_1	Bacillota/Firmicutes	5354277	47.29	1417	0.264648
								NZ_CP021780.1	Paenibacillus donghaensis_chromosome_1	Bacillota/Firmicutes	8542333	49.67	8041	0.941312
								NZ_CP009288.1	Paenibacillus durus_chromosome_1	Bacillota/Firmicutes	6038347	50.81	5703	0.944464
								NZ_CP019687.1	Paenibacillus larvae subsp, larvae_chromosome_1	Bacillota/Firmicutes	4289950	44.16	3440	0.801874
								NC_016935.1	Paenibacillus mucilaginosus 3016_chromosome_1	Bacillota/Firmicutes	8739048	58.31	17460	1.99793
								NZ_CP013652.1	Paenibacillus naphthalenovorans_chromosome_1	Bacillota/Firmicutes	5200139	49.69	4877	0.93786
								NZ_CP009428.1	Paenibacillus odorifer_chromosome_1	Bacillota/Firmicutes	6812473	44.21	4580	0.672296
								NZ_CP002213.1	Paenibacillus polymyxa SC2_chromosome_1	Bacillota/Firmicutes	5728392	45.24	3680	0.642414
								NC_014622.2	Paenibacillus polymyxa SC2_chromosome_2	Bacillota/Firmicutes	5728392	45.24	3680	0.642414
								NZ_CP009286.1	Paenibacillus stellifer_chromosome_1	Bacillota/Firmicutes	5658798	53.54	5422	0.958154
								NZ_CP011388.1	Paenibacillus swuensis_chromosome_1	Bacillota/Firmicutes	5012599	48.93	4616	0.92088
								NZ_CP014167.1	Paenibacillus yonginensis_chromosome_1	Bacillota/Firmicutes	4985901	51.01	4747	0.952085
								NZ_CP016889.1	Pantoea agglomerans_chromosome_1	Gammaproteobacteria	4182028	55.54	2772	0.662836
								NZ_CP019706.1	Pantoea alhagi_chromosome_1	Gammaproteobacteria	4239970	53.57	2202	0.519343
								NC_013956.2	Pantoea ananatis LMG 20103_chromosome_1	Gammaproteobacteria	4703373	53.69	3146	0.668882
								NZ_CP009454.1	Pantoea rwandensis_chromosome_1	Gammaproteobacteria	4327607	53.93	2456	0.567519
								NZ_CP012712.1	Parageobacillus thermoglucosidasius_chromosome_1	Bacillota/Firmicutes	3873116	43.89	2219	0.572924
								NC_020514.1	Paraglaciecola psychrophila 170_chromosome_1	Gammaproteobacteria	5413691	40.37	1692	0.312541
								NZ_CP009761.1	Parvimonas micra_chromosome_1	Bacillota/Firmicutes	1627009	28.61	104	0.063921
								NZ_CP008918.1	Pasteurella multocida_chromosome_1	Gammaproteobacteria	2271840	40.35	1036	0.456018
								NC_012917.1	Pectobacterium carotovorum subsp, carotovorum PC1_chromosome_1	Gammaproteobacteria	4862913	51.93	3624	0.745232
								NZ_CP015206.1	Pediococcus acidilactici_chromosome_1	Bacillota/Firmicutes	2131361	42.1	940	0.441033
								NC_016605.1	Pediococcus claussenii ATCC BAA-344_chromosome_1	Bacillota/Firmicutes	1829111	36.82	329	0.179869
								NZ_CP012288.1	Pediococcus damnosus_chromosome_1	Bacillota/Firmicutes	2247318	38.29	325	0.144617
								NC_008525.1	Pediococcus pentosaceus ATCC 25745_chromosome_1	Bacillota/Firmicutes	1832387	37.36	375	0.204651
								NZ_CP010978.1	Pelosinus fermentans JBW45_chromosome_1	Bacillota/Firmicutes	5380816	39.51	2721	0.505685
								NZ_CP007452.1	Peptoclostridium acidaminophilum DSM 3953_chromosome_1	Bacillota/Firmicutes	2246262	44.05	1085	0.483025
								NZ_CP021151.1	Photobacterium damselae subsp, damselae_chromosome_1	Gammaproteobacteria	3134662	41.64	857	0.273395
								NZ_CP021152.1	Photobacterium damselae subsp, damselae_chromosome_2	Gammaproteobacteria	1105401	39.31	247	0.223448
								NZ_CP005973.1	Photobacterium gaetbulicola Gung47_chromosome_1	Gammaproteobacteria	2052529	47.89	1716	0.836042
								NZ_CP005974.1	Photobacterium gaetbulicola Gung47_chromosome_2	Gammaproteobacteria	3856884	50.72	3437	0.891134
								NC_006370.1	Photobacterium profundum SS9_chromosome_1	Gammaproteobacteria	4085304	41.97	1479	0.362029
								NC_006371.1	Photobacterium profundum SS9_chromosome_2	Gammaproteobacteria	2237943	41.22	756	0.33781
								NZ_CP011104.1	Photorhabdus thracensis_chromosome_1	Gammaproteobacteria	5147098	44.11	3615	0.702338
								NZ_CP011849.2	Piscirickettsia salmonis LF-89 = ATCC VR-1361_chromosome_1	Gammaproteobacteria	3184851	39.73	1030	0.323406
								NZ_CP016534.2	Planococcus antarcticus DSM 14505_chromosome_1	Bacillota/Firmicutes	3765545	43.24	1181	0.313633
								NZ_CP013661.2	Planococcus kocurii_chromosome_1	Bacillota/Firmicutes	3472056	40.92	784	0.225803
								NZ_CP013659.2	Planococcus rifietoensis_chromosome_1	Bacillota/Firmicutes	3505011	48.45	1610	0.459342
								NZ_CP019640.1	Planococcus sp, Y42_chromosome_1	Bacillota/Firmicutes	3718896	48.75	1954	0.525425
								NC_022546.1	Plautia stali symbiont_chromosome_1	Gammaproteobacteria	4035456	56.96	2122	0.525839
								NZ_LT575468.1	Plesiomonas shigelloides_chromosome_1	Gammaproteobacteria	3405979	52.03	2182	0.640638
								NZ_CP009450.1	Pluralibacter gergoviae_chromosome_1	Gammaproteobacteria	5489680	59.11	5377	0.979474
								NZ_CP010423.1	Pragia fontium_chromosome_1	Gammaproteobacteria	4094629	45.38	2282	0.557315
								NC_010554.1	Proteus mirabilis HI4320_chromosome_1	Gammaproteobacteria	4063606	38.9	1696	0.417363
								NC_017731.1	Providencia stuartii MRSN 2154_chromosome_1	Gammaproteobacteria	4402109	41.27	2176	0.494309
								NC_008228.1	Pseudoalteromonas atlantica T6c_chromosome_1	Gammaproteobacteria	5187005	44.62	2236	0.431077
								NZ_CP011028.1	Pseudoalteromonas espejiana DSM 9414_chromosome_1	Gammaproteobacteria	3720756	40.4	664	0.178458
								NZ_CP011029.1	Pseudoalteromonas espejiana DSM 9414_chromosome_2	Gammaproteobacteria	779695	39.81	157	0.201361
								NZ_CP015411.1	Pseudoalteromonas luteoviolacea_chromosome_1	Gammaproteobacteria	4902887	41.85	1540	0.314101
								NZ_CP015412.1	Pseudoalteromonas luteoviolacea_chromosome_2	Gammaproteobacteria	1321096	40.93	435	0.329272
								NZ_CP013187.1	Pseudoalteromonas phenolica_chromosome_1	Gammaproteobacteria	3845520	40.79	783	0.203614
								NZ_CP013188.1	Pseudoalteromonas phenolica_chromosome_2	Gammaproteobacteria	1023473	39.81	189	0.184665
								NZ_CP021646.1	Pseudoalteromonas piscicida_chromosome_1	Gammaproteobacteria	4128210	43.6	1072	0.259677
								NZ_CP021647.1	Pseudoalteromonas piscicida_chromosome_2	Gammaproteobacteria	1188838	42.92	354	0.29777
								NZ_CP013611.1	Pseudoalteromonas rubra_chromosome_1	Gammaproteobacteria	4532889	47.84	2225	0.490857
								NZ_CP013612.1	Pseudoalteromonas rubra_chromosome_2	Gammaproteobacteria	1311023	46.94	597	0.45537
								NZ_CP011039.1	Pseudoalteromonas spongiae UST010723-006_chromosome_1	Gammaproteobacteria	3154175	41.03	499	0.158203
								NZ_CP011040.1	Pseudoalteromonas spongiae UST010723-006_chromosome_2	Gammaproteobacteria	1598238	40.54	244	0.152668
								NZ_CP011034.1	Pseudoalteromonas translucida KMM 520_chromosome_1	Gammaproteobacteria	3390388	40.21	610	0.17992
								NZ_CP011035.1	Pseudoalteromonas translucida KMM 520_chromosome_2	Gammaproteobacteria	757205	39.63	148	0.195456
								NZ_CP013189.1	Pseudohongiella spirulinae_chromosome_1	Gammaproteobacteria	3345119	54	2218	0.663056
								NZ_CP014784.1	Pseudomonas alcaligenes_chromosome_1	Gammaproteobacteria	4406305	65.5	6003	1.36237
								NZ_CP007511.1	Pseudomonas balearica DSM 6083_chromosome_1	Gammaproteobacteria	4383480	64.66	4473	1.02042
								NZ_CP015878.1	Pseudomonas citronellolis_chromosome_1	Gammaproteobacteria	7309421	67.04	16020	2.19169
								NC_016830.1	Pseudomonas fluorescens F113_chromosome_1	Gammaproteobacteria	6845832	60.78	10281	1.50179
								NC_015556.1	Pseudomonas fulva 12-X_chromosome_1	Gammaproteobacteria	4920769	63.51	4620	0.938878
								NC_009439.1	Pseudomonas mendocina ymp_chromosome_1	Gammaproteobacteria	5072807	64.68	6253	1.23265
								NZ_CP013997.1	Pseudomonas monteilii_chromosome_1	Gammaproteobacteria	4714359	64.36	7812	1.65707
								NC_021237.1	Pseudomonas protegens CHA0_chromosome_1	Gammaproteobacteria	6867980	63.39	13481	1.96288
								NZ_CP018758.1	Pseudomonas psychrotolerans_chromosome_1	Gammaproteobacteria	5271920	64.79	10238	1.94199
								NC_021499.1	Pseudomonas resinovorans NBRC 106553_chromosome_1	Gammaproteobacteria	6285863	65.55	13714	2.18172
								NZ_CP009533.1	Pseudomonas rhizosphaerae_chromosome_1	Gammaproteobacteria	4688635	61.99	5648	1.20461
								NZ_CP007441.1	Pseudomonas stutzeri_chromosome_1	Gammaproteobacteria	4731359	60.58	4152	0.877549
								NC_015740.1	Pseudomonas stutzeri_chromosome_1	Gammaproteobacteria	4547930	63.93	4533	0.996717
								NC_016147.2	Pseudoxanthomonas spadix BD-a59_chromosome_1	Gammaproteobacteria	3452554	67.65	5853	1.69527
								NC_014924.1	Pseudoxanthomonas suwonensis 11-1_chromosome_1	Gammaproteobacteria	3419049	70.21	6699	1.95932
								NZ_CP011144.1	Pseudoxanthomonas suwonensis_chromosome_1	Gammaproteobacteria	3891720	70.24	6789	1.74447
								NZ_CP014945.1	Psychrobacter alimentarius_chromosome_1	Gammaproteobacteria	3332539	42.88	675	0.202548
								NC_007204.1	Psychrobacter arcticus 273-4_chromosome_1	Gammaproteobacteria	2650701	42.8	706	0.266345
								NZ_CP012678.1	Psychrobacter urativorans_chromosome_1	Gammaproteobacteria	2802354	42.21	624	0.22267
								NC_008709.1	Psychromonas ingrahamii 37_chromosome_1	Gammaproteobacteria	4559598	40.09	1867	0.409466
								NC_017047.1	Rahnella aquatilis HX2_chromosome_1	Gammaproteobacteria	4962173	52.19	3230	0.650925
								NC_020541.1	Rhodanobacter denitrificans_chromosome_1	Gammaproteobacteria	4225490	67.45	5034	1.19134
								NC_015977.1	Roseburia hominis A2-183_chromosome_1	Bacillota/Firmicutes	3592125	48.5	2346	0.653095
								NC_011898.1	Ruminiclostridium cellulolyticum H10_chromosome_1	Bacillota/Firmicutes	4068724	37.4	1459	0.358589
								NC_014833.1	Ruminococcus albus 7 = DSM 20455_chromosome_1	Bacillota/Firmicutes	3685408	44.21	1150	0.312041
								NZ_HF545616.1	Ruminococcus bicirculans_chromosome_1	Bacillota/Firmicutes	2240877	42.5	483	0.215541
								NZ_HF545617.1	Ruminococcus bicirculans_chromosome_2	Bacillota/Firmicutes	727623	42.99	183	0.251504
								NZ_CP014806.1	Rummeliibacillus stabekisii_chromosome_1	Bacillota/Firmicutes	3412092	37.65	784	0.229771
								NC_007912.1	Saccharophagus degradans 2-40_chromosome_1	Gammaproteobacteria	5057531	45.83	3826	0.756496
								NZ_CP011361.2	Salimicrobium jeotgali_chromosome_1	Bacillota/Firmicutes	2698725	46.51	2270	0.841138
								NC_018419.1	secondary endosymbiont of Ctenarytaina eucalypti_chromosome_1	Gammaproteobacteria	1441139	43.29	666	0.462134
								NC_018420.1	secondary endosymbiont of Heteropsylla cubana_chromosome_1	Gammaproteobacteria	1121596	28.9	163	0.145329
								NZ_LT594522.1	secondary endosymbiont of Trabutina mannipara_chromosome_1	Gammaproteobacteria	298471	32.57	25	0.0837602
								NZ_CP011412.1	Sedimenticola thiotaurini_chromosome_1	Gammaproteobacteria	3928944	57.64	8692	2.2123
								NC_017068.1	Selenomonas ruminantium subsp, lactilytica TAM6421_chromosome_1	Bacillota/Firmicutes	3003680	50.68	3514	1.1699
								NC_015437.1	Selenomonas sputigena ATCC 35185_chromosome_1	Bacillota/Firmicutes	2568361	57.11	2016	0.784936
								NZ_CP011254.1	Serratia fonticola_chromosome_1	Gammaproteobacteria	6000511	53.61	6776	1.12924
								NC_021741.1	Serratia liquefaciens ATCC 27592_chromosome_1	Gammaproteobacteria	5238612	55.35	4940	0.942998
								NZ_HG326223.1	Serratia marcescens subsp, marcescens Db11_chromosome_1	Gammaproteobacteria	5113802	59.51	5053	0.98811
								NZ_CP014474.1	Serratia rubidaea_chromosome_1	Gammaproteobacteria	4922834	59.2	4883	0.991908
								NC_008700.1	Shewanella amazonensis SB2B_chromosome_1	Gammaproteobacteria	4306142	53.59	4806	1.11608
								NC_016901.1	Shewanella baltica OS678_chromosome_1	Gammaproteobacteria	5288069	46.31	1863	0.352303
								NC_007954.1	Shewanella denitrificans OS217_chromosome_1	Gammaproteobacteria	4545906	45.15	2343	0.515409
								NC_008345.1	Shewanella frigidimarina NCIMB 400_chromosome_1	Gammaproteobacteria	4845257	41.58	971	0.200402
								NZ_CP020472.1	Shewanella japonica_chromosome_1	Gammaproteobacteria	4975677	40.8	983	0.197561
								NC_009092.1	Shewanella loihica PV-4_chromosome_1	Gammaproteobacteria	4602594	53.67	4077	0.885805
								NC_009901.1	Shewanella pealeana ATCC 700345_chromosome_1	Gammaproteobacteria	5174581	44.66	1759	0.339931
								NC_011566.1	Shewanella piezotolerans WP3_chromosome_1	Gammaproteobacteria	5396476	43.29	1545	0.286298
								NZ_CP014782.1	Shewanella psychrophila_chromosome_1	Gammaproteobacteria	6353406	44.3	3081	0.484937
								NC_009831.1	Shewanella sediminis HAW-EB3_chromosome_1	Gammaproteobacteria	5517674	46.08	3285	0.59536
								NC_014012.1	Shewanella violacea DSS12_chromosome_1	Gammaproteobacteria	4962103	44.72	2195	0.442353
								NC_017910.1	Shimwellia blattae DSM 4481 = NBRC 105725_chromosome_1	Gammaproteobacteria	4158725	56.51	8612	2.07083
								NC_018868.3	Simiduia agarivorans SA1 = DSM 21679_chromosome_1	Gammaproteobacteria	4300227	55.83	4718	1.09715
								NZ_CP006569.1	Sodalis praecaptivus_chromosome_1	Gammaproteobacteria	4709528	57.47	7074	1.50206
								NZ_CP014609.1	Solibacillus silvestris_chromosome_1	Bacillota/Firmicutes	3991226	38.6	1168	0.292642
								NC_022664.1	Spiribacter curvatus_chromosome_1	Gammaproteobacteria	1926631	63.86	3325	1.72581
								NC_021291.1	Spiribacter salinus M19-40_chromosome_1	Gammaproteobacteria	1739487	62.65	3101	1.78271
								NZ_CP014616.1	Sporosarcina psychrophila_chromosome_1	Bacillota/Firmicutes	4674191	40.34	2155	0.461042
								NZ_CP015109.1	Sporosarcina ureae_chromosome_1	Bacillota/Firmicutes	3412428	41.51	1186	0.347553
								NZ_CP007601.1	Staphylococcus capitis subsp, capitis_chromosome_1	Bacillota/Firmicutes	2443604	33	184	0.0752986
								NZ_CP015114.1	Staphylococcus condimenti_chromosome_1	Bacillota/Firmicutes	2659676	34.71	181	0.0680534
								NZ_CP013114.1	Staphylococcus equorum_chromosome_1	Bacillota/Firmicutes	2822193	33.07	257	0.0910639
								NC_007168.1	Staphylococcus haemolyticus JCSC1435_chromosome_1	Bacillota/Firmicutes	2685015	32.79	183	0.068156
								NZ_CP008747.1	Staphylococcus hyicus_chromosome_1	Bacillota/Firmicutes	2472129	35.58	441	0.178389
								NC_013893.1	Staphylococcus lugdunensis HKU09-01_chromosome_1	Bacillota/Firmicutes	2658366	33.87	231	0.0868955
								NZ_CP020773.1	Staphylococcus lutrae_chromosome_1	Bacillota/Firmicutes	2533115	37.73	620	0.244758
								NZ_CP022096.2	Staphylococcus pettenkoferi_chromosome_1	Bacillota/Firmicutes	2502360	38.92	244	0.097508
								NC_014925.1	Staphylococcus pseudintermedius HKU10-03_chromosome_1	Bacillota/Firmicutes	2617381	37.53	433	0.165433
								NC_007350.1	Staphylococcus saprophyticus subsp, saprophyticus ATCC 15305_chromosome_1	Bacillota/Firmicutes	2516575	33.24	171	0.0679495
								NZ_CP022046.2	Staphylococcus sciuri_chromosome_1	Bacillota/Firmicutes	2764040	32.62	222	0.0803172
								NZ_CP014016.2	Staphylococcus simulans_chromosome_1	Bacillota/Firmicutes	2647556	35.95	176	0.0664764
								NZ_CP018199.1	Staphylococcus succinus_chromosome_1	Bacillota/Firmicutes	2745675	33.08	278	0.10125
								NC_020164.1	Staphylococcus warneri SG1_chromosome_1	Bacillota/Firmicutes	2486042	32.73	160	0.0643593
								NZ_CP007208.1	Staphylococcus xylosus_chromosome_1	Bacillota/Firmicutes	2836901	32.77	247	0.0870668
								NZ_CP012900.1	Stenotrophomonas acidaminiphila_chromosome_1	Gammaproteobacteria	4138297	68.48	6888	1.66445
								NC_010943.1	Stenotrophomonas maltophilia K279a_chromosome_1	Gammaproteobacteria	4851126	66.32	7451	1.53593
								NZ_CP016756.1	Stenotrophomonas nitritireducens_chromosome_1	Gammaproteobacteria	4541729	63.83	6789	1.49481
								NZ_CP016294.1	Stenotrophomonas rhizophila_chromosome_1	Gammaproteobacteria	4198652	66.85	7998	1.9049
								NZ_CP011971.1	Steroidobacter denitrificans_chromosome_1	Gammaproteobacteria	3467246	61.66	3758	1.08386
								NC_022239.1	Streptococcus anginosus C238_chromosome_1	Bacillota/Firmicutes	2233640	38.23	391	0.175051
								NC_021175.1	Streptococcus cristatus AS 1,3089_chromosome_1	Bacillota/Firmicutes	2142100	42.07	585	0.273096
								NC_019042.1	Streptococcus dysgalactiae subsp, equisimilis AC-2713_chromosome_1	Bacillota/Firmicutes	2179445	39.52	565	0.25924
								NC_012470.1	Streptococcus equi subsp, zooepidemicus_chromosome_1	Bacillota/Firmicutes	2149868	41.53	604	0.280947
								NZ_CP018822.1	Streptococcus gallolyticus subsp, gallolyticus DSM 16831_chromosome_1	Bacillota/Firmicutes	2492900	37.7	336	0.134783
								NC_009785.1	Streptococcus gordonii str, Challis substr, CH1_chromosome_1	Bacillota/Firmicutes	2196662	40.51	503	0.228984
								NZ_CP014835.1	Streptococcus halotolerans_chromosome_1	Bacillota/Firmicutes	2182100	39.25	437	0.200266
								NZ_CP016953.1	Streptococcus himalayensis_chromosome_1	Bacillota/Firmicutes	2275471	41.27	870	0.382338
								NZ_CP010783.1	Streptococcus iniae_chromosome_1	Bacillota/Firmicutes	2086959	36.82	295	0.141354
								NC_022246.1	Streptococcus intermedius B196_chromosome_1	Bacillota/Firmicutes	1996214	37.56	376	0.188357
								NZ_CP015196.1	Streptococcus marmotae_chromosome_1	Bacillota/Firmicutes	2309282	40.92	757	0.327808
								NZ_CP014699.1	Streptococcus pantholopis_chromosome_1	Bacillota/Firmicutes	2241302	41.97	818	0.364966
								NC_015678.1	Streptococcus parasanguinis ATCC 15912_chromosome_1	Bacillota/Firmicutes	2153652	41.72	666	0.309242
								NC_015558.1	Streptococcus parauberis KCTC 11537_chromosome_1	Bacillota/Firmicutes	2143887	35.55	278	0.129671
								NZ_CP009913.1	Streptococcus salivarius_chromosome_1	Bacillota/Firmicutes	2188923	40.15	378	0.172688
								NC_017581.1	Streptococcus thermophilus JIM 8232_chromosome_1	Bacillota/Firmicutes	1929905	38.92	393	0.203637
								NC_012004.1	Streptococcus uberis 0140J_chromosome_1	Bacillota/Firmicutes	1852352	36.63	325	0.175453
								NC_006177.1	Symbiobacterium thermophilum IAM 14863_chromosome_1	Bacillota/Firmicutes	3566135	68.67	15062	4.22362
								NC_015172.1	Syntrophobotulus glycolicus DSM 8271_chromosome_1	Bacillota/Firmicutes	3406739	46.35	3792	1.11309
								NC_008346.1	Syntrophomonas wolfei subsp, wolfei str, Goettingen G311_chromosome_1	Bacillota/Firmicutes	2936195	44.87	4326	1.47334
								NC_014220.1	Syntrophothermus lipocalidus DSM 12680_chromosome_1	Bacillota/Firmicutes	2405559	50.99	5462	2.27057
								NZ_LN614830.1	Tatlockia micdadei_chromosome_1	Gammaproteobacteria	3310028	40.46	1683	0.508455
								NZ_CP015579.1	Tatumella citrea_chromosome_1	Gammaproteobacteria	4487466	49.72	3068	0.683682
								NC_019954.2	Tepidanaerobacter acetatoxydans Re1_chromosome_1	Bacillota/Firmicutes	2761252	37.53	952	0.344771
								NC_012997.1	Teredinibacter turnerae T7901_chromosome_1	Gammaproteobacteria	5193164	50.89	4287	0.825508
								NZ_CP008876.1	Terribacillus goriensis_chromosome_1	Bacillota/Firmicutes	3488643	42.9	833	0.238775
								NC_020888.1	Thalassolituus oleivorans MIL-1_chromosome_1	Gammaproteobacteria	3920328	46.63	1305	0.33288
								NZ_CP017689.1	Thalassotalea crassostreae_chromosome_1	Gammaproteobacteria	3861670	38.76	386	0.0999568
								NC_018870.1	Thermacetogenium phaeum DSM 12270_chromosome_1	Bacillota/Firmicutes	2939057	53.88	9386	3.19354
								NC_014831.1	Thermaerobacter marianensis DSM 12885_chromosome_1	Bacillota/Firmicutes	2844696	72.48	18739	6.58735
								NC_013921.1	Thermoanaerobacter italicus Ab9_chromosome_1	Bacillota/Firmicutes	2451061	34.15	993	0.405131
								NZ_CP009170.1	Thermoanaerobacter kivui_chromosome_1	Bacillota/Firmicutes	2397824	35.01	1049	0.43748
								NC_015958.1	Thermoanaerobacter wiegelii Rt8,B1_chromosome_1	Bacillota/Firmicutes	2785056	34.34	1035	0.371626
								NC_014410.1	Thermoanaerobacterium thermosaccharolyticum DSM 571_chromosome_1	Bacillota/Firmicutes	2785752	34.11	449	0.161177
								NC_015555.1	Thermoanaerobacterium xylanolyticum LX-11_chromosome_1	Bacillota/Firmicutes	2534358	34.98	361	0.142442
								NC_019897.1	Thermobacillus composti KWC4_chromosome_1	Bacillota/Firmicutes	4206343	60.57	4472	1.06316
								NC_020134.1	Thermoclostridium stercorarium subsp, stercorarium DSM 8532_chromosome_1	Bacillota/Firmicutes	2974379	42.24	1715	0.576591
								NC_015499.1	Thermodesulfobium narugense DSM 14796_chromosome_1	Bacillota/Firmicutes	1898865	33.87	545	0.287014
								NC_014377.1	Thermosediminibacter oceani DSM 16646_chromosome_1	Bacillota/Firmicutes	2280035	46.82	3139	1.37673
								NC_019902.2	Thioalkalivibrio nitratireducens DSM 14787_chromosome_1	Gammaproteobacteria	4002350	66.5	8863	2.21445
								NZ_CP007029.1	Thioalkalivibrio paradoxus ARh 1_chromosome_1	Gammaproteobacteria	3756729	66.55	7624	2.02943
								NC_011901.1	Thioalkalivibrio sulfidiphilus HL-EbGr7_chromosome_1	Gammaproteobacteria	3464554	65.06	10935	3.15625
								NZ_CP011367.1	Thioalkalivibrio versutus_chromosome_1	Gammaproteobacteria	2969361	66.03	7580	2.55274
								NC_018012.1	Thiocystis violascens DSM 198_chromosome_1	Gammaproteobacteria	5017071	62.61	8513	1.69681
								NC_019940.1	Thioflavicoccus mobilis 8321_chromosome_1	Gammaproteobacteria	4048921	65.64	7133	1.7617
								NZ_AP012273.1	Thiolapillus brandeum_chromosome_1	Gammaproteobacteria	3129662	56.27	6017	1.92257
								NZ_CP007030.1	Thiomicrospira aerophila AL3_chromosome_1	Gammaproteobacteria	2158359	45.91	1232	0.570804
								NC_015581.1	Thiomicrospira cyclica ALM1_chromosome_1	Gammaproteobacteria	1932455	46.98	1101	0.569742
								NZ_AP014633.1	Thioploca ingrica_chromosome_1	Gammaproteobacteria	4810005	41.21	3046	0.633263
								NC_012691.1	Tolumonas auensis DSM 9187_chromosome_1	Gammaproteobacteria	3471292	49.03	1521	0.438165
								NZ_CP019609.1	Vagococcus penaei_chromosome_1	Bacillota/Firmicutes	2365304	35.06	278	0.117532
								NZ_CP017267.1	Vagococcus teuberi_chromosome_1	Bacillota/Firmicutes	2169060	34.13	271	0.124939
								NC_013520.1	Veillonella parvula DSM 2008_chromosome_1	Bacillota/Firmicutes	2132142	38.63	415	0.19464
								NC_022349.1	Vibrio alginolyticus NBRC 15630 = ATCC 17749_chromosome_1	Gammaproteobacteria	3334467	44.69	743	0.222824
								NC_022359.1	Vibrio alginolyticus NBRC 15630 = ATCC 17749_chromosome_2	Gammaproteobacteria	1812170	44.66	430	0.237285
								NC_015633.1	Vibrio anguillarum 775_chromosome_1	Gammaproteobacteria	3063912	44.65	995	0.324748
								NC_015637.1	Vibrio anguillarum 775_chromosome_2	Gammaproteobacteria	988135	44.09	316	0.319794
								NZ_CP016177.1	Vibrio breoganii_chromosome_1	Gammaproteobacteria	2807405	45.5	923	0.328773
								NZ_CP016178.1	Vibrio breoganii_chromosome_2	Gammaproteobacteria	1343833	44.77	451	0.335607
								NC_009783.1	Vibrio campbellii ATCC BAA-1116_chromosome_1	Gammaproteobacteria	3765351	45.55	959	0.254691
								NC_009784.1	Vibrio campbellii ATCC BAA-1116_chromosome_2	Gammaproteobacteria	2204018	45.27	636	0.288564
								NZ_CP009264.1	Vibrio coralliilyticus_chromosome_1	Gammaproteobacteria	3463115	45.66	986	0.284715
								NZ_CP009265.1	Vibrio coralliilyticus_chromosome_2	Gammaproteobacteria	1888898	45.32	565	0.299116
								NZ_CP014034.2	Vibrio fluvialis_chromosome_1	Gammaproteobacteria	1671895	49.71	634	0.37921
								NZ_CP014035.2	Vibrio fluvialis_chromosome_2	Gammaproteobacteria	3155838	50.04	1216	0.385318
								NZ_CP018835.1	Vibrio gazogenes_chromosome_1	Gammaproteobacteria	3471064	45.48	1890	0.544502
								NZ_CP018836.1	Vibrio gazogenes_chromosome_2	Gammaproteobacteria	1303572	44.84	674	0.517041
								NC_022528.1	Vibrio nigripulchritudo_chromosome_1	Gammaproteobacteria	4109740	45.88	1700	0.413651
								NZ_FO203526.1	Vibrio nigripulchritudo_chromosome_2	Gammaproteobacteria	4109740	45.88	1700	0.413651
								NC_022543.1	Vibrio nigripulchritudo_chromosome_3	Gammaproteobacteria	2212415	45.49	1036	0.468267
								NZ_FO203527.1	Vibrio nigripulchritudo_chromosome_4	Gammaproteobacteria	2212415	45.49	1036	0.468267
								NZ_CP016307.1	Vibrio scophthalmi_chromosome_1	Gammaproteobacteria	3266565	45	939	0.287458
								NZ_CP016308.1	Vibrio scophthalmi_chromosome_2	Gammaproteobacteria	1463510	44.01	469	0.320462
								NC_011753.2	Vibrio tasmaniensis LGP32_chromosome_1	Gammaproteobacteria	3299303	44.04	694	0.210347
								NC_011744.2	Vibrio tasmaniensis LGP32_chromosome_2	Gammaproteobacteria	1675515	43.64	413	0.246491
								NZ_AP014635.1	Vibrio tritonius_chromosome_1	Gammaproteobacteria	3434724	43.96	1211	0.352576
								NZ_AP014636.1	Vibrio tritonius_chromosome_2	Gammaproteobacteria	1787202	43.78	710	0.397269
								NZ_CP009354.1	Vibrio tubiashii ATCC 19109_chromosome_1	Gammaproteobacteria	3294490	45.05	787	0.238884
								NZ_CP009355.1	Vibrio tubiashii ATCC 19109_chromosome_2	Gammaproteobacteria	1766582	44.52	499	0.282466
								NZ_CP014636.1	Vibrio vulnificus_chromosome_1	Gammaproteobacteria	3394464	46.33	1351	0.398001
								NZ_CP014637.1	Vibrio vulnificus_chromosome_2	Gammaproteobacteria	1700225	47.09	757	0.445235
								NZ_CP017962.1	Virgibacillus halodenitrificans_chromosome_1	Bacillota/Firmicutes	3869935	37.49	1547	0.399748
								NZ_CP022437.1	Virgibacillus necropolis_chromosome_1	Bacillota/Firmicutes	4337422	37.27	1408	0.324617
								NZ_CP009224.1	Weissella ceti_chromosome_1	Bacillota/Firmicutes	1390397	40.75	303	0.217923
								NZ_CP012873.1	Weissella cibaria_chromosome_1	Bacillota/Firmicutes	2466961	45.09	964	0.390764
								NZ_CP014332.1	Weissella jogaejeotgali_chromosome_1	Bacillota/Firmicutes	2114163	38.85	355	0.167915
								NC_015759.1	Weissella koreensis KACC 15510_chromosome_1	Bacillota/Firmicutes	1422478	35.48	314	0.220742
								NZ_CP012154.1	Wenzhouxiangella marina_chromosome_1	Gammaproteobacteria	3675202	65.26	5737	1.561
								NC_004344.2	Wigglesworthia glossinidia endosymbiont of Glossina brevipalpis_chromosome_1	Gammaproteobacteria	697724	22.48	37	0.0530296
								NC_016893.1	Wigglesworthia glossinidia endosymbiont of Glossina morsitans morsitans (Yale colony)_chromosome_1	Gammaproteobacteria	719535	25.22	37	0.0514221
								NZ_CP016268.1	Woeseia oceani_chromosome_1	Gammaproteobacteria	4059891	57.83	1795	0.44213
								NZ_CP022263.1	Xanthomonas citri pv, vignicola_chromosome_1	Gammaproteobacteria	5446452	64.62	6239	1.14552
								NZ_CP016830.1	Xanthomonas fragariae_chromosome_1	Gammaproteobacteria	4232635	62.3	3929	0.928263
								NZ_CP018731.1	Xanthomonas gardneri_chromosome_1	Gammaproteobacteria	5313102	63.55	5539	1.04252
								NC_010717.2	Xanthomonas oryzae pv, oryzae PXO99A_chromosome_1	Gammaproteobacteria	5238555	63.63	5621	1.07301
								NZ_CP010409.1	Xanthomonas sacchari_chromosome_1	Gammaproteobacteria	4497453	68.93	7226	1.60669
								NZ_CP008714.1	Xanthomonas translucens pv, undulosa_chromosome_1	Gammaproteobacteria	4561137	68.05	6308	1.38299
								NC_013892.1	Xenorhabdus bovienii SS-2004_chromosome_1	Gammaproteobacteria	4225498	44.97	3057	0.723465
								NZ_FO704550.1	Xenorhabdus doucetiae_chromosome_1	Gammaproteobacteria	4195202	45.71	3720	0.886727
								NZ_CP016176.1	Xenorhabdus hominickii_chromosome_1	Gammaproteobacteria	4522699	43.43	3000	0.663321
								NZ_LN681227.1	Xenorhabdus nematophila AN6/1_chromosome_1	Gammaproteobacteria	4432103	44.15	2815	0.635139
								NC_002488.3	Xylella fastidiosa 9a5c_chromosome_1	Gammaproteobacteria	2679306	52.67	5053	1.88594
								NZ_CP011078.1	Yersinia ruckeri_chromosome_1	Gammaproteobacteria	3699725	47.64	2074	0.560582
								NZ_CP014544.1	Zhongshania aliphaticivorans_chromosome_1	Gammaproteobacteria	4204359	50.72	3685	0.876471
								STATISTICS_BACTERIA			LENGTH	GC %	PQS_COUNTS_1.2	PQS FREQUENCY
								SUM			1948135808	25991.6	1476821	386.687
								CNT			582	582	582	582
								AVG			3.34731e+06	44.659	2537.49	0.664411
								MIN			91776	20.1	14	0.0249301
								MAX			8739048	72.48	22887	6.58735
								VAR			2.09133e+12	107.075	9.47911e+06	0.578045
								STDEV			1.44739e+06	10.3566	3081.47	0.760947
								Q1			2.25086e+06	37.7125	508.75	0.20553
								MEDIAN Q2			3.33055e+06	43.305	1306	0.408421
								Q3			4.38232e+06	50.62	3669.25	0.871156
